# Supplementary material for: 2,5-Bis(5-bromo-2-thien­yl)thio­phene
Source: Acta Crystallogr Sect E Struct Rep Online. 2009 Aug 8;65(Pt 9):o2119. doi: 10.1107/S1600536809030864 (PMC2970117; doi:10.1107/S1600536809030864)
Supplement: Supplementary file 2 [file e-65-o2119-Isup2.hkl]

# 

# h,k,l, Fc-squared, Fo-squared, sigma(Fo-squared) and status flag 

# 

data_I

_shelx_title ' 157 in Pcc2' 

_shelx_refln_list_code          4 

_shelx_F_calc_maximum      428.71 

_exptl_crystal_F_000       784.00 

_reflns_d_resolution_high  0.7692 

 

loop_ 

 _symmetry_equiv_pos_as_xyz 

 'x, y, z' 

 '-x, -y, z' 

 'x, -y, z+1/2' 

 '-x, y, z+1/2' 

 

_cell_length_a     7.6216 

_cell_length_b    30.0025 

_cell_length_c     5.8841 

_cell_angle_alpha  90.000 

_cell_angle_beta   90.000 

_cell_angle_gamma  90.000 

 

_shelx_F_squared_multiplier     1.000 

 

loop_ 

 _refln_index_h 

 _refln_index_k 

 _refln_index_l 

 _refln_F_squared_calc 

 _refln_F_squared_meas 

 _refln_F_squared_sigma 

 _refln_observed_status 

   2   1  -7      319.28      313.83     63.61 o 

   3   1  -7       26.27        5.54     37.46 o 

   2   2  -7      763.95      677.74     47.01 o 

   3   2  -7       39.94       -8.67     36.80 o 

   2   3  -7      209.44      308.51     70.35 o 

   3   3  -7        3.99        5.78     36.80 o 

   2   4  -7       96.55      139.40     36.80 o 

   3   4  -7      501.21      500.47     44.98 o 

   2   5  -7      426.99      425.48     73.24 o 

   3   5  -7      115.78      121.33     55.90 o 

   2   6  -7      239.98      202.38     38.83 o 

   3   6  -7      147.20      203.47     38.83 o 

   2   7  -7       83.44      151.12     42.40 o 

   3   7  -7      239.55      323.47     42.92 o 

   2   8  -7       91.65      117.04     84.81 o 

   3   8  -7      265.17      283.32     42.25 o 

   1   9  -7      467.97      479.93     63.61 o 

   2   9  -7      404.95      499.73     43.55 o 

   3   9  -7      146.88      167.81     52.04 o 

   1  10  -7      673.88      661.11     63.61 o 

   2  10  -7     1432.97     1424.43     63.36 o 

   3  10  -7      234.90      247.83     49.15 o 

   1  11  -7       60.86      106.01     55.90 o 

   2  11  -7      192.53      206.25     42.18 o 

   1  12  -7      378.15      458.73     61.68 o 

   2  12  -7      260.13      285.80     71.32 o 

   1  13  -7      305.24      273.70     61.68 o 

   2  13  -7      368.69      336.70     59.75 o 

   1  14  -7      768.28      740.14     69.39 o 

   1  15  -7        5.80       94.44     59.75 o 

   0   0  -6     3534.79     3511.81    142.63 o 

   1   0  -6      298.98      406.69     48.19 o 

   2   0  -6     1023.37     1063.95     73.24 o 

   3   0  -6     1223.58     1129.48     80.95 o 

   4   0  -6      275.03      215.87     52.04 o 

   5   0  -6      624.16      674.61     67.46 o 

   0   1  -6     1707.40     1636.40     84.81 o 

   1   1  -6       51.07       53.97     27.26 o 

   2   1  -6     1195.08     1177.57     53.82 o 

   3   1  -6      280.17      285.95     35.44 o 

   4   1  -6      356.42      377.28     38.16 o 

   5   1  -6      327.42      405.82     40.89 o 

   0   2  -6      490.24      491.50     48.19 o 

   1   2  -6      320.79      329.15     35.66 o 

   2   2  -6      451.70      434.62     49.15 o 

   3   2  -6     1532.43     1461.02     64.06 o 

   4   2  -6      363.22      354.25     60.71 o 

   5   2  -6     1077.12     1092.44     58.61 o 

   0   3  -6     1783.93     1740.48     88.66 o 

   1   3  -6      432.47      396.27     33.99 o 

   2   3  -6      756.57      768.91     44.28 o 

   3   3  -6     1832.48     1770.37     70.87 o 

   4   3  -6       48.09       87.70     32.71 o 

   5   3  -6      948.60      857.03     53.15 o 

   0   4  -6      162.52      119.50     40.48 o 

   1   4  -6      227.29      241.86     30.64 o 

   2   4  -6      167.22      164.55     31.35 o 

   3   4  -6      848.28      854.72     49.73 o 

   4   4  -6      233.55      198.94     36.10 o 

   5   4  -6      230.29      258.64     39.52 o 

   0   5  -6     1032.10     1017.69     65.53 o 

   1   5  -6        4.10       16.38     27.26 o 

   2   5  -6      402.54      378.76     35.44 o 

   3   5  -6       20.34       64.67     31.83 o 

   4   5  -6       20.59       31.78     32.01 o 

   5   5  -6       34.68      147.98     37.46 o 

   0   6  -6      267.09      302.61     42.40 o 

   1   6  -6       50.61      113.90     28.62 o 

   2   6  -6      112.05      114.32     30.64 o 

   3   6  -6      194.90      190.59     34.73 o 

   4   6  -6        4.23      -21.20     44.33 o 

   5   6  -6       72.29       40.84     36.10 o 

   0   7  -6      550.16      584.02     50.11 o 

   1   7  -6       19.67       17.35     39.51 o 

   2   7  -6      237.07      241.99     73.24 o 

   3   7  -6       83.32       74.68     32.01 o 

   4   7  -6        2.61       42.40     46.26 o 

   5   7  -6       47.58       99.87     36.72 o 

   0   8  -6      755.73      834.58     59.75 o 

   1   8  -6      182.98      279.04     57.82 o 

   2   8  -6      156.83      181.27     40.48 o 

   3   8  -6      662.76      715.04    106.01 o 

   4   8  -6      154.97      155.45     36.10 o 

   5   8  -6      229.73      224.51     38.83 o 

   0   9  -6      890.98      857.71     59.75 o 

   1   9  -6      186.80      240.93     32.71 o 

   2   9  -6      324.17      355.75     36.10 o 

   3   9  -6      875.55      862.90     74.21 o 

   4   9  -6        4.90       54.35     62.64 o 

   5   9  -6      547.65      509.91     45.64 o 

   0  10  -6     3385.76     3161.01    138.78 o 

   1  10  -6      139.17      202.57     32.77 o 

   2  10  -6     1572.26     1392.88     61.29 o 

   3  10  -6      528.79      526.08     40.19 o 

   4  10  -6       54.93       98.90     34.73 o 

   5  10  -6      218.10      265.45     40.89 o 

   0  11  -6     1009.34     1038.89     71.32 o 

   1  11  -6       21.91        8.67     28.62 o 

   2  11  -6      561.01      538.03     49.15 o 

   3  11  -6      100.64      228.97     35.44 o 

   4  11  -6      367.41      548.51     74.21 o 

   5  11  -6       78.24      154.37     37.46 o 

   0  12  -6     2472.10     2336.07    113.72 o 

   1  12  -6      190.59      213.09     34.07 o 

   2  12  -6     1267.98     1213.17     62.64 o 

   3  12  -6      874.91      938.33     51.79 o 

   4  12  -6      540.61      552.85     63.61 o 

   5  12  -6      537.25      709.14     57.82 o 

   0  13  -6     1479.64     1536.18     84.81 o 

   1  13  -6      358.90      411.85     36.80 o 

   2  13  -6      601.25      565.98     42.25 o 

   3  13  -6     1541.56     1369.20     62.65 o 

   4  13  -6      128.62      211.00     38.09 o 

   5  13  -6      924.16      736.28     71.32 o 

   0  14  -6      678.64      738.21     61.68 o 

   1  14  -6      109.36      131.00     43.37 o 

   2  14  -6      480.32      500.26     42.25 o 

   3  14  -6      525.93      462.37     42.18 o 

   4  14  -6      120.74      110.22     36.72 o 

   0  15  -6     3802.63     3775.87    159.98 o 

   1  15  -6       53.52       81.37     31.26 o 

   2  15  -6     1964.44     1798.56     71.54 o 

   3  15  -6      303.15      341.45     40.19 o 

   4  15  -6      127.30       84.81     50.11 o 

   0  16  -6      292.27      358.51     53.97 o 

   1  16  -6       57.74       76.01     32.62 o 

   2  16  -6       74.06      134.64     54.93 o 

   3  16  -6      192.81      145.83     36.80 o 

   4  16  -6       44.59       76.33     37.31 o 

   0  17  -6      104.92      196.60     50.11 o 

   1  17  -6      290.63      380.56     38.09 o 

   2  17  -6      100.43       99.55     34.57 o 

   3  17  -6     1152.55     1061.65     60.71 o 

   4  17  -6       87.60       78.06     38.16 o 

   0  18  -6      148.55      185.03     53.97 o 

   1  18  -6       96.29      185.53     36.80 o 

   2  18  -6       46.26       49.56     60.71 o 

   3  18  -6      271.08      297.73     40.19 o 

   4  18  -6        6.97       61.68     52.04 o 

   0  19  -6      152.11      212.02     55.90 o 

   1  19  -6       98.27      145.76     58.79 o 

   2  19  -6       73.12       78.57     37.46 o 

   3  19  -6      373.94      385.20     42.18 o 

   0  20  -6      187.91      271.77     59.75 o 

   1  20  -6       15.89       29.78     36.10 o 

   2  20  -6       76.95      114.03     38.09 o 

   3  20  -6       60.67       69.66     38.83 o 

   0  21  -6      734.25      591.73     65.53 o 

   1  21  -6       21.21      135.87     48.19 o 

   2  21  -6      271.64      287.26     41.99 o 

   3  21  -6       82.67      160.42     41.42 o 

   0  22  -6     1050.80      757.49     75.17 o 

   1  22  -6       69.69       51.33     41.44 o 

   2  22  -6      471.83      506.49     79.03 o 

   0  23  -6      486.06      553.18     67.46 o 

   1  23  -6       56.45      175.88     85.77 o 

   0  24  -6      315.34      267.92     69.39 o 

   1   1  -5       53.49       56.69     18.08 o 

   2   1  -5      297.87      275.34     49.15 o 

   3   1  -5      143.88      149.38     28.62 o 

   4   1  -5      381.93      298.84     34.73 o 

   5   1  -5      565.52      567.34     54.93 o 

   6   1  -5      180.48      183.91     38.09 o 

   7   1  -5      497.09      478.04     44.98 o 

   1   2  -5      220.93      204.97     21.96 o 

   2   2  -5      471.65      511.13     35.44 o 

   3   2  -5      430.02      429.46     54.93 o 

   4   2  -5      281.18      233.59     32.62 o 

   5   2  -5      719.77      748.10     45.64 o 

   6   2  -5       14.86       12.53     32.71 o 

   7   2  -5      336.55      349.71     59.75 o 

   1   3  -5     1921.01     1855.47     52.13 o 

   2   3  -5      155.31      165.30     27.91 o 

   3   3  -5      493.99      497.20     40.48 o 

   4   3  -5      236.30      289.94     34.07 o 

   5   3  -5       30.01      128.08     32.01 o 

   6   3  -5      106.34      102.81     39.51 o 

   7   3  -5      208.67      299.90     76.13 o 

   1   4  -5     2328.44     2425.08     79.72 o 

   2   4  -5     1292.22     1198.53    118.54 o 

   3   4  -5      465.75      461.25     36.72 o 

   4   4  -5     1578.95     1410.86     78.06 o 

   5   4  -5       84.22       85.63     32.01 o 

   6   4  -5      348.23      339.41     39.52 o 

   7   4  -5      262.79      249.23     42.40 o 

   1   5  -5     3855.71     3866.03     88.51 o 

   2   5  -5     2100.48     2059.54     72.91 o 

   3   5  -5      875.28      919.52     47.01 o 

   4   5  -5     3188.31     3070.65    131.07 o 

   5   5  -5      233.00      252.42     34.73 o 

   6   5  -5     1309.33     1356.16     64.06 o 

   7   5  -5      290.68      324.68     49.15 o 

   1   6  -5    10653.30    10737.39    213.98 o 

   2   6  -5     1872.65     1873.35     68.82 o 

   3   6  -5     1400.11     1368.54     58.61 o 

   4   6  -5     2442.90     2383.40    152.27 o 

   5   6  -5      474.37      539.98     40.89 o 

   6   6  -5      977.51      850.57    108.90 o 

   7   6  -5      845.90      782.45     53.15 o 

   1   7  -5     7607.25     7740.85    162.42 o 

   2   7  -5     1087.63     1085.10     49.73 o 

   3   7  -5     1557.90     1597.03    120.47 o 

   4   7  -5     1251.03     1178.87     60.71 o 

   5   7  -5       37.90      128.20     51.08 o 

   6   7  -5      279.84      384.48     41.55 o 

   7   7  -5      296.85      346.84     46.26 o 

   1   8  -5      751.23      819.83     33.59 o 

   2   8  -5      470.90      446.06     33.99 o 

   3   8  -5      320.58      309.60     32.71 o 

   4   8  -5      845.64      776.55     46.34 o 

   5   8  -5      164.04      233.05     34.73 o 

   6   8  -5      469.49      378.80     40.82 o 

   7   8  -5       70.95      117.97     40.19 o 

   1   9  -5       25.92       56.78     18.85 o 

   2   9  -5      404.30      432.57     33.37 o 

   3   9  -5      228.19      222.88     34.69 o 

   4   9  -5      565.48      542.04     64.57 o 

   5   9  -5      455.63      469.50     89.63 o 

   6   9  -5      298.97      318.45     38.16 o 

   7   9  -5      180.85      237.62     43.37 o 

   1  10  -5      543.24      562.87     27.34 o 

   2  10  -5      410.99      384.93     32.71 o 

   3  10  -5      353.59      260.43     32.01 o 

   4  10  -5      529.20      561.08     41.55 o 

   5  10  -5      332.12      338.29     38.16 o 

   6  10  -5      163.21      145.83     37.46 o 

   1  11  -5      853.88      847.03     50.67 o 

   2  11  -5      321.45      339.69     54.93 o 

   3  11  -5      120.40      132.55     29.28 o 

   4  11  -5      467.80      414.54     53.00 o 

   5  11  -5       31.89       28.91     55.90 o 

   6  11  -5      139.50      180.90     80.95 o 

   1  12  -5     1908.91     1846.55     53.68 o 

   2  12  -5      537.53      557.25     37.46 o 

   3  12  -5      259.02      250.91     32.01 o 

   4  12  -5      583.53      636.38     42.92 o 

   5  12  -5       67.80      132.23     33.37 o 

   6  12  -5       90.76      150.33     37.31 o 

   1  13  -5      164.71      197.60     22.26 o 

   2  13  -5      156.89      159.00     29.28 o 

   3  13  -5      100.75      144.51     52.04 o 

   4  13  -5       71.97      165.60     32.62 o 

   5  13  -5      108.38      164.39     33.20 o 

   6  13  -5        9.72       10.54     34.57 o 

   1  14  -5      896.65      924.74     36.69 o 

   2  14  -5      169.45      175.05     29.89 o 

   3  14  -5       24.47       80.95     38.55 o 

   4  14  -5       88.31       75.51     30.64 o 

   5  14  -5      760.56      705.20     47.01 o 

   6  14  -5       29.87       77.10     52.04 o 

   1  15  -5      124.90      240.91     23.22 o 

   2  15  -5      497.16      529.42     37.46 o 

   3  15  -5      127.07      142.87     32.01 o 

   4  15  -5      640.18      621.00     43.55 o 

   5  15  -5      380.29      345.06     78.06 o 

   6  15  -5      236.62      213.08     40.89 o 

   1  16  -5     3300.66     3040.51     77.85 o 

   2  16  -5      428.86      448.68     35.94 o 

   3  16  -5      240.67      230.31     33.20 o 

   4  16  -5      709.69      728.61     47.01 o 

   5  16  -5      450.46      448.18     41.42 o 

   6  16  -5      248.60      276.24     40.82 o 

   1  17  -5     3707.50     3511.26     87.15 o 

   2  17  -5     1234.20     1236.69     55.83 o 

   3  17  -5      694.32      670.42     44.15 o 

   4  17  -5     1514.90     1424.73     65.38 o 

   5  17  -5       90.30      125.20     47.22 o 

   6  17  -5      413.15      470.30     65.53 o 

   1  18  -5     2275.99     2200.17     63.41 o 

   2  18  -5     1490.57     1531.57     62.00 o 

   3  18  -5      545.78      542.09     40.82 o 

   4  18  -5     1798.43     1819.44     73.56 o 

   5  18  -5        3.12       41.93     42.40 o 

   1  19  -5     1995.07     1980.74     59.63 o 

   2  19  -5      419.95      375.66     41.44 o 

   3  19  -5      500.39      479.86     42.40 o 

   4  19  -5      530.61      591.95     79.99 o 

   5  19  -5       69.70      120.09     47.22 o 

   1  20  -5     1110.73     1083.90     46.63 o 

   2  20  -5      101.69      123.76     32.62 o 

   3  20  -5      541.19      487.64     40.89 o 

   4  20  -5      217.91      205.99     40.48 o 

   5  20  -5      107.29      188.53     38.68 o 

   1  21  -5      433.27      495.53     39.11 o 

   2  21  -5      314.48      242.75     35.36 o 

   3  21  -5      256.30      278.41     46.26 o 

   4  21  -5      506.75      528.59     43.55 o 

   5  21  -5      198.98      177.28     39.45 o 

   1  22  -5      888.11      802.14     39.31 o 

   2  22  -5      335.57      366.57     32.28 o 

   3  22  -5      318.57      382.17     77.10 o 

   4  22  -5      471.38      485.63     41.99 o 

   1  23  -5     1118.73     1091.23     54.47 o 

   2  23  -5      714.99      631.90     39.01 o 

   3  23  -5      423.78      388.37     41.55 o 

   4  23  -5      748.63      701.67     48.37 o 

   1  24  -5      510.71      523.12     65.53 o 

   2  24  -5      206.75      241.60     32.28 o 

   3  24  -5       38.11       77.34     37.31 o 

   4  24  -5      293.28      324.06     42.40 o 

   1  25  -5      423.32      406.09     40.19 o 

   2  25  -5       90.58      195.89     45.60 o 

   3  25  -5      161.76      174.24     96.37 o 

   1  26  -5       72.49      189.38     37.31 o 

   2  26  -5      144.53      240.83     35.01 o 

   3  26  -5       45.00       93.14     39.77 o 

   1  27  -5      844.22      817.57     53.10 o 

   2  27  -5      134.58      158.63     35.90 o 

   3  27  -5      110.60      212.02     57.82 o 

   1  28  -5      170.60      270.58     44.15 o 

   2  28  -5      170.73      172.09     48.29 o 

   1  29  -5     2066.61     1707.57    125.28 o 

   0   0  -4     9553.45    10173.07    364.29 o 

   1   0  -4       33.33       25.54     16.19 o 

   2   0  -4     4939.00     5389.14    213.95 o 

   3   0  -4      446.53      420.18     48.19 o 

   4   0  -4      856.67      799.89     61.68 o 

   5   0  -4     1112.85     1150.69     79.03 o 

   6   0  -4      330.65      312.25     50.11 o 

   7   0  -4      895.04      952.16     75.17 o 

   8   0  -4       33.16      111.79     57.82 o 

   0   1  -4     4426.45     4401.33    119.94 o 

   1   1  -4      665.76      671.42     21.92 o 

   2   1  -4     2380.26     2485.09     79.72 o 

   3   1  -4     2856.11     2949.28     91.32 o 

   4   1  -4      179.04      178.98     28.62 o 

   5   1  -4     1727.31     1548.78     74.21 o 

   6   1  -4      101.17      144.66     32.71 o 

   7   1  -4      267.29      247.43     37.46 o 

   8   1  -4      189.81      204.78     40.89 o 

   0   2  -4    11544.05    12079.38    286.21 o 

   1   2  -4      861.46      873.56     25.77 o 

   2   2  -4     5908.16     6091.32    201.57 o 

   3   2  -4     3541.92     3693.95    110.40 o 

   4   2  -4      589.69      602.37     38.83 o 

   5   2  -4     2216.81     2271.12     81.77 o 

   6   2  -4      570.91      520.53     40.89 o 

   7   2  -4      486.60      481.93     42.92 o 

   8   2  -4      440.74      510.14     57.82 o 

   0   3  -4     3902.23     3957.05    109.03 o 

   1   3  -4      112.58      124.15     18.92 o 

   2   3  -4     2276.01     2280.20     58.86 o 

   3   3  -4      546.56      567.49     38.83 o 

   4   3  -4      465.34      438.54     34.73 o 

   5   3  -4      399.39      382.84     36.10 o 

   6   3  -4       53.05       45.30     29.98 o 

   7   3  -4      119.45      165.28     36.10 o 

   8   3  -4       51.63      141.34     77.10 o 

   0   4  -4     5192.37     5083.66    133.57 o 

   1   4  -4     2142.27     2200.22     47.10 o 

   2   4  -4     2617.82     2538.21     62.87 o 

   3   4  -4     8167.31     8665.80    215.34 o 

   4   4  -4      234.39      211.81     29.28 o 

   5   4  -4     2981.21     3081.72     98.80 o 

   6   4  -4      241.78      277.70     36.62 o 

   7   4  -4       75.94      116.33     34.73 o 

   8   4  -4      290.47      318.45     47.22 o 

   0   5  -4       69.51       89.04     19.08 o 

   1   5  -4       76.01       85.42     13.07 o 

   2   5  -4       81.15      112.76     16.59 o 

   3   5  -4      263.76      307.28     30.64 o 

   4   5  -4      144.52      157.11     28.62 o 

   5   5  -4      160.36      191.44     32.01 o 

   6   5  -4       98.52      136.91     31.35 o 

   7   5  -4       58.83      120.54     35.36 o 

   8   5  -4       23.70       74.39     40.19 o 

   0   6  -4      419.83      413.17     26.55 o 

   1   6  -4      290.62      334.55     16.49 o 

   2   6  -4      285.98      312.12     20.08 o 

   3   6  -4     1039.30     1188.68     50.43 o 

   4   6  -4       61.37       76.13     25.90 o 

   5   6  -4      274.86      295.88     47.22 o 

   6   6  -4       22.47       42.40     46.26 o 

   7   6  -4       36.05       93.48     35.36 o 

   8   6  -4      118.52      139.00     48.19 o 

   0   7  -4     1472.05     1732.78     57.24 o 

   1   7  -4      356.04      360.99     17.27 o 

   2   7  -4      774.43      805.02     30.06 o 

   3   7  -4     1184.53     1204.90     51.79 o 

   4   7  -4      111.98      133.95     26.55 o 

   5   7  -4      232.00      240.23     32.77 o 

   6   7  -4        2.48       62.64     29.98 o 

   7   7  -4       94.86      118.19     36.10 o 

   8   7  -4       44.52       82.68     40.19 o 

   0   8  -4     5673.53     5594.35    114.90 o 

   1   8  -4      740.44      772.27     24.15 o 

   2   8  -4     2553.93     2341.65     75.46 o 

   3   8  -4     2880.99     2849.77    111.79 o 

   4   8  -4      153.46      170.03     30.84 o 

   5   8  -4     1226.52     1205.77     56.55 o 

   6   8  -4      611.43      628.34     43.61 o 

   7   8  -4      139.52      193.44     36.80 o 

   8   8  -4      516.91      528.92     46.28 o 

   0   9  -4     2875.50     2986.60     83.81 o 

   1   9  -4      189.44      174.22     14.73 o 

   2   9  -4     1666.63     1691.86     47.02 o 

   3   9  -4      485.34      476.11     39.51 o 

   4   9  -4      276.65      323.17     38.55 o 

   5   9  -4       12.18       49.15     27.26 o 

   6   9  -4      100.16      136.84     32.01 o 

   7   9  -4      345.96      371.16    105.05 o 

   8   9  -4      196.29      290.34     44.98 o 

   0  10  -4     3780.62     3699.36     83.35 o 

   1  10  -4      250.79      268.67     16.08 o 

   2  10  -4     2324.21     2259.31     64.88 o 

   3  10  -4     1234.86     1234.00     51.79 o 

   4  10  -4      446.73      430.80     34.07 o 

   5  10  -4     1118.77     1125.74     53.82 o 

   6  10  -4        9.45       89.98     58.79 o 

   7  10  -4      444.37      511.59     43.61 o 

   8  10  -4       38.72      121.99     90.59 o 

   0  11  -4     1207.05     1196.75     37.39 o 

   1  11  -4      981.80      932.22     25.07 o 

   2  11  -4      742.66      696.92     29.74 o 

   3  11  -4     3837.48     3583.27    106.31 o 

   4  11  -4      134.06      105.64     27.91 o 

   5  11  -4     1790.53     1513.96     63.36 o 

   6  11  -4        1.49        7.71     40.48 o 

   7  11  -4      108.58      221.20     38.16 o 

   0  12  -4     3833.67     3747.27     85.99 o 

   1  12  -4      633.83      644.93     19.14 o 

   2  12  -4     2305.67     2300.17     65.70 o 

   3  12  -4     2200.14     2098.16     77.00 o 

   4  12  -4      401.34      386.47     34.07 o 

   5  12  -4     1010.82     1026.97     96.37 o 

   6  12  -4       11.35       18.31     31.35 o 

   7  12  -4      757.42      800.63     97.34 o 

   0  13  -4    11172.99    10855.81    216.96 o 

   1  13  -4      182.84      183.30     13.71 o 

   2  13  -4     5473.07     5269.33    122.28 o 

   3  13  -4      860.79      784.55     80.95 o 

   4  13  -4      209.16      195.22     29.28 o 

   5  13  -4      663.77      563.49     41.55 o 

   6  13  -4      774.84      793.39    138.78 o 

   7  13  -4      177.73      154.85     38.83 o 

   0  14  -4    10880.27    10556.51    208.41 o 

   1  14  -4     1340.72     1326.01     28.78 o 

   2  14  -4     5470.19     5336.05    117.56 o 

   3  14  -4     5205.35     5128.17    143.11 o 

   4  14  -4      421.82      433.14     35.36 o 

   5  14  -4     2343.70     2347.52     85.17 o 

   6  14  -4      335.61      326.95     37.46 o 

   7  14  -4      227.86      260.98     40.19 o 

   0  15  -4     1320.66     1388.20     42.62 o 

   1  15  -4      562.59      587.74     19.47 o 

   2  15  -4      731.21      788.15     28.61 o 

   3  15  -4     2629.44     2367.78     82.45 o 

   4  15  -4      197.41      193.05     29.98 o 

   5  15  -4     1672.50     1498.08     64.73 o 

   6  15  -4      146.54      187.89     34.73 o 

   7  15  -4      224.68      256.22     39.45 o 

   0  16  -4      921.12     1028.88     36.69 o 

   1  16  -4      462.96      492.20     18.40 o 

   2  16  -4      651.89      721.05     47.29 o 

   3  16  -4     2033.66     2069.66     73.60 o 

   4  16  -4      208.00      222.63     30.64 o 

   5  16  -4     1222.74     1174.45     79.99 o 

   6  16  -4      166.70      222.89     37.59 o 

   7  16  -4      186.24      148.75     39.52 o 

   0  17  -4      195.10      234.08     21.08 o 

   1  17  -4      138.09      142.84     14.94 o 

   2  17  -4      251.72      310.23     25.46 o 

   3  17  -4      521.33      553.68     38.83 o 

   4  17  -4      308.40      305.61     34.69 o 

   5  17  -4      119.67      180.79     30.99 o 

   6  17  -4      238.58      238.18     37.46 o 

   7  17  -4       41.19       51.63     38.09 o 

   0  18  -4       58.67      115.56     21.37 o 

   1  18  -4       48.40       74.51     14.37 o 

   2  18  -4       47.73       62.60     21.16 o 

   3  18  -4      140.44      159.43     47.22 o 

   4  18  -4      212.62      224.83     32.62 o 

   5  18  -4       10.81       27.37     30.46 o 

   6  18  -4      266.43      262.62     53.00 o 

   7  18  -4       35.53       82.37     41.55 o 

   0  19  -4       68.87      126.85     21.39 o 

   1  19  -4      226.47      243.11     17.03 o 

   2  19  -4       18.10       43.79     21.83 o 

   3  19  -4      950.48      922.64     50.11 o 

   4  19  -4       91.81      129.14     29.98 o 

   5  19  -4      454.28      434.15     39.45 o 

   6  19  -4      147.64      196.82     37.46 o 

   0  20  -4      745.45      741.06     33.57 o 

   1  20  -4      204.38      192.08     17.66 o 

   2  20  -4      220.23      232.05     37.43 o 

   3  20  -4      780.70      706.78     42.18 o 

   4  20  -4      178.76      176.37     32.62 o 

   5  20  -4      325.52      359.20     37.46 o 

   6  20  -4      419.94      423.83     76.13 o 

   0  21  -4      683.97      666.40     38.50 o 

   1  21  -4      109.46      117.81     22.33 o 

   2  21  -4      100.35      147.68     23.70 o 

   3  21  -4      423.06      397.79     39.35 o 

   4  21  -4      378.00      420.61     38.09 o 

   5  21  -4      174.65      209.64     35.12 o 

   6  21  -4      729.91      619.70     47.01 o 

   0  22  -4     2064.81     1973.56     64.02 o 

   1  22  -4       55.81      122.87     33.52 o 

   2  22  -4     1418.97     1378.16     44.47 o 

   3  22  -4      354.85      320.03     39.09 o 

   4  22  -4      531.55      536.49     64.57 o 

   5  22  -4      472.44      469.24     42.92 o 

   6  22  -4      148.87      161.40     39.45 o 

   0  23  -4     1509.09     1585.88     54.62 o 

   1  23  -4       53.70      120.08     21.42 o 

   2  23  -4      564.78      616.71     31.97 o 

   3  23  -4      245.38      224.54     29.82 o 

   4  23  -4       28.43       70.04     50.11 o 

   5  23  -4      176.19      206.02     38.83 o 

   6  23  -4      406.26      445.24     65.53 o 

   0  24  -4     3642.58     3502.52     93.45 o 

   1  24  -4      234.77      301.05     24.59 o 

   2  24  -4     1812.05     1816.04     52.68 o 

   3  24  -4     1125.46     1218.01     50.39 o 

   4  24  -4      113.66      109.98     35.36 o 

   5  24  -4      885.58      905.56     60.71 o 

   0  25  -4     1793.14     1682.33     96.37 o 

   1  25  -4      737.45      739.47     31.07 o 

   2  25  -4      734.57      721.33     37.00 o 

   3  25  -4     2984.68     2789.96     88.37 o 

   4  25  -4       27.92      132.06     35.94 o 

   5  25  -4     1319.95     1178.50     62.00 o 

   0  26  -4     2644.32     2723.48    129.14 o 

   1  26  -4      546.16      561.00     29.57 o 

   2  26  -4     1546.52     1464.22     48.25 o 

   3  26  -4     2303.64     2230.30     71.42 o 

   4  26  -4      218.10      267.74     41.44 o 

   5  26  -4     1192.07     1175.57     62.00 o 

   0  27  -4     1166.60     1391.62     84.81 o 

   1  27  -4        1.64       95.36     25.92 o 

   2  27  -4      783.04      797.15     37.29 o 

   3  27  -4       22.15      161.46     62.59 o 

   4  27  -4      198.75      305.51     83.84 o 

   0  28  -4      903.71      903.97     73.24 o 

   1  28  -4        5.01       34.25     27.09 o 

   2  28  -4      608.80      708.69     39.40 o 

   3  28  -4       37.62       74.93     32.46 o 

   4  28  -4      215.30      287.43     42.18 o 

   0  29  -4      552.27      587.42    121.43 o 

   1  29  -4       30.52       44.69     33.17 o 

   2  29  -4      334.91      330.36     32.99 o 

   3  29  -4      110.74      152.68     37.61 o 

   0  30  -4      126.94      168.14    127.21 o 

   1  30  -4       27.02      103.02     44.91 o 

   2  30  -4       80.98      159.32     33.53 o 

   3  30  -4      152.43      113.63     51.77 o 

   0  31  -4      500.19      509.22     67.46 o 

   1  31  -4       48.07      118.15     74.21 o 

   2  31  -4      314.70      402.46     50.99 o 

   3  31  -4      205.19      171.54     96.37 o 

   0  32  -4      221.37      234.03     94.44 o 

   1  32  -4      112.12      154.55     79.99 o 

   2  32  -4      143.23      185.80     59.75 o 

   0  33  -4      380.88      300.42     62.29 o 

   1   1  -3     7219.07     8300.84    140.66 o 

   2   1  -3       52.98       57.72     10.73 o 

   3   1  -3      700.18      743.24     25.45 o 

   4   1  -3       11.46      -11.56     28.91 o 

   5   1  -3      334.09      331.57     32.71 o 

   6   1  -3       41.08      113.33     28.52 o 

   7   1  -3      602.89      587.39     72.28 o 

   8   1  -3       94.44       84.84     36.10 o 

   9   1  -3       92.25      109.65     42.92 o 

   1   2  -3     7824.74     9005.82    151.75 o 

   2   2  -3     1525.11     1476.99     42.01 o 

   3   2  -3      854.14      891.42     29.41 o 

   4   2  -3     1596.07     1645.83     60.64 o 

   5   2  -3     1058.11     1135.74     51.79 o 

   6   2  -3      357.05      345.35     33.37 o 

   7   2  -3      465.69      537.51     40.89 o 

   8   2  -3       94.39       88.66     36.80 o 

   9   2  -3       58.17       70.18     42.92 o 

   1   3  -3     2735.01     2825.14     48.03 o 

   2   3  -3     4988.55     5198.28    123.24 o 

   3   3  -3     2049.43     2121.79     52.74 o 

   4   3  -3     6584.71     6968.73    179.90 o 

   5   3  -3      910.82      893.40     46.34 o 

   6   3  -3     2291.03     2335.19     81.77 o 

   7   3  -3      250.86      256.18     37.59 o 

   8   3  -3       90.91       83.84     35.44 o 

   9   3  -3      120.57      219.73     61.68 o 

   1   4  -3     1613.83     1733.32     48.63 o 

   2   4  -3     1319.53     1330.95     26.74 o 

   3   4  -3      263.71      331.79     27.78 o 

   4   4  -3     1494.96     1372.35     55.88 o 

   5   4  -3      240.93      252.39     30.64 o 

   6   4  -3      345.56      319.45     33.99 o 

   7   4  -3      275.86      227.66     34.73 o 

   8   4  -3       13.37       21.20     50.11 o 

   9   4  -3       85.72      125.28     61.68 o 

   1   5  -3    24040.91    25440.99    366.79 o 

   2   5  -3     3606.39     3694.99     69.83 o 

   3   5  -3     4846.49     5154.63    108.74 o 

   4   5  -3     3973.22     4147.21    119.25 o 

   5   5  -3      523.40      551.30     37.46 o 

   6   5  -3     1158.39     1274.03     86.74 o 

   7   5  -3     1640.96     1600.15     66.74 o 

   8   5  -3      219.42      250.41     46.26 o 

   9   5  -3      554.13      447.17     67.46 o 

   1   6  -3     9710.83    10542.62    161.30 o 

   2   6  -3     1107.30     1080.44     27.17 o 

   3   6  -3     1565.31     1583.12     44.96 o 

   4   6  -3     1434.17     1408.79     43.34 o 

   5   6  -3     2901.48     2978.79     91.99 o 

   6   6  -3      803.96      741.16     47.22 o 

   7   6  -3     2664.51     2424.60     86.54 o 

   8   6  -3      453.28      354.94     40.19 o 

   1   7  -3     8950.09     9280.74    127.02 o 

   2   7  -3     3464.75     3573.84     66.03 o 

   3   7  -3     4165.81     4305.66     92.27 o 

   4   7  -3     5544.09     5806.62    121.78 o 

   5   7  -3     1215.92     1239.24     52.46 o 

   6   7  -3     2816.02     2893.07     94.71 o 

   7   7  -3      173.57      265.07     34.73 o 

   8   7  -3      561.60      641.37     45.64 o 

   1   8  -3     2999.03     2960.87     46.23 o 

   2   8  -3     3036.12     3032.80     58.97 o 

   3   8  -3      251.12      253.12     20.38 o 

   4   8  -3     3452.98     3147.38     74.68 o 

   5   8  -3      663.38      618.86     39.52 o 

   6   8  -3      808.04      690.20     43.61 o 

   7   8  -3      481.69      563.15     40.82 o 

   8   8  -3       49.10      173.70     37.46 o 

   1   9  -3    12127.59    12479.98    167.96 o 

   2   9  -3     1249.25     1237.76     31.44 o 

   3   9  -3     3726.00     3773.53     85.67 o 

   4   9  -3     2049.21     2038.11     55.82 o 

   5   9  -3      129.72      130.83     33.73 o 

   6   9  -3     1034.64      984.65     55.90 o 

   7   9  -3      322.89      322.85     36.80 o 

   8   9  -3      255.72      326.15     80.95 o 

   1  10  -3     2519.83     2562.34     45.28 o 

   2  10  -3     2593.30     2557.91     51.84 o 

   3  10  -3     1990.22     1954.94     68.42 o 

   4  10  -3     2376.45     2356.73     60.72 o 

   5  10  -3      879.87      898.64     44.98 o 

   6  10  -3      363.98      308.46     40.48 o 

   7  10  -3       32.55       22.49     30.64 o 

   8  10  -3      208.61      253.62     53.00 o 

   1  11  -3     2089.87     1995.64     34.84 o 

   2  11  -3     2546.59     2493.83     42.76 o 

   3  11  -3      769.84      738.62     38.16 o 

   4  11  -3     3009.37     2919.22     73.03 o 

   5  11  -3      325.13      299.64     31.35 o 

   6  11  -3      695.35      746.66     57.82 o 

   7  11  -3      147.13      192.66     34.73 o 

   8  11  -3        3.79       15.14     37.46 o 

   1  12  -3       58.17       77.66     11.29 o 

   2  12  -3     1283.32     1193.65     25.83 o 

   3  12  -3       31.17       33.73     27.95 o 

   4  12  -3     1342.57     1286.46     58.81 o 

   5  12  -3       20.27       34.97     23.82 o 

   6  12  -3      198.05      214.79     32.01 o 

   7  12  -3        6.75       23.13     42.40 o 

   8  12  -3       70.36      135.57     67.46 o 

   1  13  -3      323.92      381.62     14.75 o 

   2  13  -3      524.68      493.74     18.34 o 

   3  13  -3       92.62       85.77     23.17 o 

   4  13  -3      595.82      571.93     29.29 o 

   5  13  -3      366.47      369.89     26.71 o 

   6  13  -3      118.89      156.50     31.35 o 

   7  13  -3       66.69       53.19     32.01 o 

   8  13  -3        8.16       48.19     38.16 o 

   1  14  -3     4265.87     4150.17     64.75 o 

   2  14  -3      868.02      911.05     24.92 o 

   3  14  -3      152.48      161.62     23.82 o 

   4  14  -3      830.69      793.55     34.86 o 

   5  14  -3      829.74      879.33     41.44 o 

   6  14  -3      150.23      120.47     31.35 o 

   7  14  -3      691.03      807.77     47.70 o 

   8  14  -3       31.44       57.82     38.16 o 

   1  15  -3     9372.26     8918.43    137.38 o 

   2  15  -3     3497.68     3268.64     60.20 o 

   3  15  -3     1350.43     1311.94     44.10 o 

   4  15  -3     4018.81     3745.78     90.85 o 

   5  15  -3      455.56      444.37     28.89 o 

   6  15  -3      926.90      930.43     49.06 o 

   7  15  -3      730.29      771.67     46.34 o 

   8  15  -3        4.40       46.72     39.45 o 

   1  16  -3     3266.67     3244.94     59.79 o 

   2  16  -3       85.34      109.01     13.98 o 

   3  16  -3      189.38      198.76     20.28 o 

   4  16  -3       37.98       56.13     22.82 o 

   5  16  -3      715.77      751.95     35.19 o 

   6  16  -3       59.81      100.14     30.64 o 

   7  16  -3      777.99      718.54     46.34 o 

   8  16  -3       62.23      109.86     40.89 o 

   1  17  -3     9134.80     8770.20    137.89 o 

   2  17  -3     1616.10     1549.52     35.49 o 

   3  17  -3     2633.34     2544.10     58.76 o 

   4  17  -3     2347.59     2271.83    106.01 o 

   5  17  -3       40.78       53.76     23.42 o 

   6  17  -3     1019.63     1043.59     53.15 o 

   7  17  -3      214.14      315.07     44.33 o 

   8  17  -3      197.74      223.58     42.92 o 

   1  18  -3     3995.40     3678.90     67.01 o 

   2  18  -3     1305.01     1302.11     32.89 o 

   3  18  -3     1508.52     1280.18     39.21 o 

   4  18  -3     1905.37     1892.75     70.18 o 

   5  18  -3      329.71      305.27     28.00 o 

   6  18  -3      658.92      586.56     42.25 o 

   7  18  -3      114.53      142.63     36.72 o 

   1  19  -3     1853.24     1966.67     43.51 o 

   2  19  -3      742.15      749.53     24.76 o 

   3  19  -3     1434.44     1459.45     42.61 o 

   4  19  -3     1567.43     1626.76     62.69 o 

   5  19  -3      924.51      839.37     81.54 o 

   6  19  -3     1158.44     1176.95     56.55 o 

   7  19  -3      332.94      286.53     39.51 o 

   1  20  -3     1514.25     1616.84     39.25 o 

   2  20  -3      892.53      832.04     31.47 o 

   3  20  -3      116.99      176.73     21.41 o 

   4  20  -3      891.39      839.40     46.34 o 

   5  20  -3      377.85      428.09     33.21 o 

   6  20  -3      141.80      169.81     34.07 o 

   7  20  -3      839.16      725.14     47.70 o 

   1  21  -3     6347.26     6206.28    106.81 o 

   2  21  -3      800.41      796.92     34.78 o 

   3  21  -3     1595.58     1583.10     45.50 o 

   4  21  -3     1338.44     1326.63     59.27 o 

   5  21  -3      167.85      199.17     32.62 o 

   6  21  -3      678.06      660.42     47.01 o 

   7  21  -3      428.14      435.12     44.28 o 

   1  22  -3     1859.61     1700.65     41.75 o 

   2  22  -3      276.00      324.49     20.20 o 

   3  22  -3      327.66      305.41     24.43 o 

   4  22  -3      596.29      549.93     34.78 o 

   5  22  -3      368.76      320.04     35.44 o 

   6  22  -3      436.78      334.05     52.04 o 

   7  22  -3      148.76      184.63     48.19 o 

   1  23  -3     2883.01     2683.11     58.25 o 

   2  23  -3     2268.26     2221.71     50.26 o 

   3  23  -3      565.11      555.29     29.42 o 

   4  23  -3     2694.37     2668.53     77.79 o 

   5  23  -3       65.54      100.35     33.37 o 

   6  23  -3      541.24      542.86     47.22 o 

   1  24  -3     1669.24     1563.42     42.28 o 

   2  24  -3       19.09      103.03     31.46 o 

   3  24  -3      200.15      249.43     24.50 o 

   4  24  -3       17.81       73.31     24.40 o 

   5  24  -3      439.04      380.62     38.16 o 

   6  24  -3        5.81       24.58     35.94 o 

   1  25  -3        4.40       42.97     21.14 o 

   2  25  -3      565.42      531.37     43.62 o 

   3  25  -3       35.05      120.70     36.51 o 

   4  25  -3      611.72      635.41     33.66 o 

   5  25  -3       43.03       66.86     34.73 o 

   6  25  -3       68.50      202.24     39.45 o 

   1  26  -3       57.54      149.66     33.32 o 

   2  26  -3       75.05      135.00     24.12 o 

   3  26  -3       25.25       55.75     22.66 o 

   4  26  -3      144.12      204.20     27.83 o 

   5  26  -3       20.51       42.67     32.70 o 

   6  26  -3      107.66      101.64     40.62 o 

   1  27  -3     4372.16     4153.40    107.91 o 

   2  27  -3     1023.35     1020.84     41.18 o 

   3  27  -3      453.43      483.80     30.69 o 

   4  27  -3     1009.17     1095.52     42.86 o 

   5  27  -3      435.92      371.01     54.74 o 

   1  28  -3       11.06      149.61     48.19 o 

   2  28  -3       20.07       39.34     26.64 o 

   3  28  -3       22.83       59.58     25.57 o 

   4  28  -3       31.70      130.56     28.69 o 

   5  28  -3       77.02      168.93     39.45 o 

   1  29  -3      661.43      634.93     49.73 o 

   2  29  -3      765.51      795.52     52.46 o 

   3  29  -3      442.43      444.11     32.76 o 

   4  29  -3     1179.31     1226.64     46.76 o 

   5  29  -3      193.42      275.36     38.40 o 

   1  30  -3      765.60      804.51     49.09 o 

   2  30  -3      223.76      286.21     43.55 o 

   3  30  -3      140.73      244.01     32.47 o 

   4  30  -3      403.77      447.36     35.77 o 

   1  31  -3     1954.49     2067.45     90.26 o 

   2  31  -3       36.22       87.49     44.73 o 

   3  31  -3      862.62      886.20    111.66 o 

   4  31  -3       63.63      111.52     34.25 o 

   1  32  -3      720.86      794.29     62.64 o 

   2  32  -3      392.84      404.76     65.53 o 

   3  32  -3      338.72      428.09     75.17 o 

   4  32  -3      386.49      431.75     77.10 o 

   1  33  -3     1652.64     1738.01    117.79 o 

   2  33  -3     1663.77     1615.45    185.03 o 

   3  33  -3      655.26      709.49    164.80 o 

   1  34  -3      319.29      420.85     43.99 o 

   2  34  -3       89.12      207.83     59.75 o 

   1  35  -3     1610.68     1601.15     57.60 o 

   0   0  -2    34131.09    40295.21   1281.75 o 

   1   0  -2      651.83      662.77     22.69 o 

   2   0  -2    15796.40    17409.77    394.42 o 

   3   0  -2     6161.28     6243.99    180.22 o 

   4   0  -2     2630.06     2570.62     73.26 o 

   5   0  -2     8421.87     8616.50    205.58 o 

   6   0  -2     2656.44     2594.88     79.51 o 

   7   0  -2     3861.24     3781.09    296.83 o 

   8   0  -2     1569.48     1559.30     86.74 o 

   0   1  -2     3712.61     4218.31    106.31 o 

   1   1  -2      646.69      727.15     17.65 o 

   2   1  -2     1781.74     1944.93     34.32 o 

   3   1  -2     2151.23     2202.56     43.75 o 

   4   1  -2      329.49      363.69     16.35 o 

   5   1  -2     1048.05     1000.24     43.65 o 

   6   1  -2      470.76      497.57     22.78 o 

   7   1  -2      100.03      168.50     19.78 o 

   8   1  -2      403.01      392.12     37.46 o 

   0   2  -2    40484.51    46468.63    852.73 o 

   1   2  -2     2588.48     2837.32     45.18 o 

   2   2  -2    18934.53    20732.40    343.59 o 

   3   2  -2     8007.80     8547.93    142.21 o 

   4   2  -2     1118.26     1153.48     28.96 o 

   5   2  -2     3690.49     3816.76     72.80 o 

   6   2  -2      653.20      715.51     26.47 o 

   7   2  -2      615.17      597.77     25.69 o 

   8   2  -2     1055.93     1101.79     53.10 o 

   0   3  -2     1511.13     1760.15     38.85 o 

   1   3  -2       89.98      105.89      8.07 o 

   2   3  -2     1966.09     2340.68     39.40 o 

   3   3  -2      480.21      590.60     20.45 o 

   4   3  -2     1865.88     2030.31     42.59 o 

   5   3  -2      602.92      648.93     45.90 o 

   6   3  -2      921.10      894.82     29.46 o 

   7   3  -2      274.49      210.72     30.59 o 

   8   3  -2      245.29      304.50     90.59 o 

   0   4  -2     8995.77     9631.04    185.43 o 

   1   4  -2     6512.39     7123.02    108.91 o 

   2   4  -2     5070.79     5317.36     73.94 o 

   3   4  -2    21224.04    23339.80    506.33 o 

   4   4  -2     2368.52     2567.80     51.11 o 

   5   4  -2     7541.73     7721.75    135.02 o 

   6   4  -2      890.43      944.07     30.61 o 

   7   4  -2      336.80      317.54     26.28 o 

   8   4  -2       55.41       57.66     32.01 o 

   0   5  -2     1568.40     1658.32     37.05 o 

   1   5  -2       94.99      108.86      7.79 o 

   2   5  -2       91.22      107.15     14.76 o 

   3   5  -2      183.37      212.57     21.68 o 

   4   5  -2     1859.97     2048.37     43.63 o 

   5   5  -2       87.95      128.80     18.11 o 

   6   5  -2     2177.12     2075.55     48.46 o 

   7   5  -2       25.27       72.62     23.32 o 

   8   5  -2      707.66      707.64     52.04 o 

   0   6  -2     1758.54     1809.64     40.79 o 

   1   6  -2      576.49      633.24     14.01 o 

   2   6  -2      496.11      497.07     12.74 o 

   3   6  -2     1787.20     1936.43     39.44 o 

   4   6  -2      215.82      210.13     18.90 o 

   5   6  -2      391.80      418.51     19.98 o 

   6   6  -2      278.88      302.09     19.98 o 

   7   6  -2       79.54       93.20     23.99 o 

   8   6  -2       56.20      111.36     33.37 o 

   0   7  -2     1342.13     1432.81     34.86 o 

   1   7  -2       41.51       48.97      7.18 o 

   2   7  -2      545.48      604.63     19.75 o 

   3   7  -2      320.81      284.02     10.78 o 

   4   7  -2       37.94       53.99     12.24 o 

   5   7  -2      306.83      312.45     25.37 o 

   6   7  -2       58.36       61.01     16.80 o 

   7   7  -2       81.34       85.85     23.32 o 

   8   7  -2       37.19      119.58     33.37 o 

   0   8  -2    22825.42    23661.23    442.12 o 

   1   8  -2     1290.03     1365.02     26.33 o 

   2   8  -2     6746.50     6940.46    107.70 o 

   3   8  -2     4721.39     4876.96     77.20 o 

   4   8  -2      378.22      432.47     17.81 o 

   5   8  -2     1786.23     1797.83     43.16 o 

   6   8  -2     2319.51     2309.91     52.15 o 

   7   8  -2       49.01       99.60     26.95 o 

   8   8  -2      900.00      917.62     60.71 o 

   0   9  -2     1300.75     1410.64     35.97 o 

   1   9  -2      420.86      410.41     12.61 o 

   2   9  -2      587.90      601.47     17.05 o 

   3   9  -2     2230.36     2179.31     41.12 o 

   4   9  -2       39.53       53.33     12.28 o 

   5   9  -2     1730.12     1668.89     40.80 o 

   6   9  -2       49.14       75.13     17.41 o 

   7   9  -2      335.63      293.44     27.43 o 

   8   9  -2       67.18      156.12     50.11 o 

   0  10  -2    14524.54    14170.31    289.00 o 

   1  10  -2     1197.55     1136.96     23.59 o 

   2  10  -2     7725.00     7693.61    115.96 o 

   3  10  -2     5615.72     5366.22     83.93 o 

   4  10  -2     1608.37     1559.79     37.01 o 

   5  10  -2     4605.59     4458.07     85.15 o 

   6  10  -2      945.65      872.94     29.79 o 

   7  10  -2     1269.83     1241.28     44.48 o 

   8  10  -2      506.44      473.76     42.25 o 

   0  11  -2     5090.89     4970.91    101.63 o 

   1  11  -2      180.53      177.52      9.92 o 

   2  11  -2     1735.48     1669.34     37.36 o 

   3  11  -2     1042.46      994.63     23.10 o 

   4  11  -2      100.59      146.52     14.28 o 

   5  11  -2      997.23      846.27     28.62 o 

   6  11  -2     1037.68      970.23     31.11 o 

   7  11  -2      267.58      212.52     26.28 o 

   8  11  -2      643.15      650.23     45.64 o 

   0  12  -2    35529.94    35015.30    645.03 o 

   1  12  -2     1172.36     1135.89     23.12 o 

   2  12  -2    18780.20    18717.82    316.21 o 

   3  12  -2     5645.11     5703.46    100.15 o 

   4  12  -2     2977.71     2897.15     59.31 o 

   5  12  -2     4401.02     4352.79    118.79 o 

   6  12  -2      688.89      678.16     31.48 o 

   7  12  -2     1371.98     1330.45     47.05 o 

   8  12  -2      270.44      356.07     71.32 o 

   0  13  -2     2498.37     2456.80     58.90 o 

   1  13  -2      184.70      199.32     11.92 o 

   2  13  -2      829.95      901.66     26.00 o 

   3  13  -2      609.40      604.11     20.87 o 

   4  13  -2      820.80      805.41     25.89 o 

   5  13  -2      386.41      329.87     20.15 o 

   6  13  -2     1525.63     1299.68     44.48 o 

   7  13  -2      127.02      147.38     25.67 o 

   8  13  -2      623.19      558.87     44.28 o 

   0  14  -2    15414.09    14049.81    324.53 o 

   1  14  -2     1368.83     1305.95     29.54 o 

   2  14  -2     8468.36     7927.27    138.76 o 

   3  14  -2     6296.16     6057.83     98.41 o 

   4  14  -2      906.59      852.90     27.22 o 

   5  14  -2     4530.02     4372.94     85.17 o 

   6  14  -2      114.63      153.33     22.50 o 

   7  14  -2     1065.81     1160.65     44.08 o 

   8  14  -2      403.25      367.75     40.82 o 

   0  15  -2     5693.27     5302.72    126.22 o 

   1  15  -2      119.96      159.35     12.70 o 

   2  15  -2     2756.54     2536.28     53.19 o 

   3  15  -2      539.01      608.84     34.48 o 

   4  15  -2      199.07      150.33     16.76 o 

   5  15  -2      408.19      428.33     21.88 o 

   6  15  -2       87.37       99.21     23.22 o 

   7  15  -2      302.34      288.14     32.48 o 

   8  15  -2      116.80      164.65     40.05 o 

   0  16  -2    12795.41    12319.71    294.38 o 

   1  16  -2     1489.86     1476.66     32.62 o 

   2  16  -2     6640.44     6274.71    103.87 o 

   3  16  -2     5385.81     5159.49     88.23 o 

   4  16  -2      768.82      736.09     26.24 o 

   5  16  -2     2340.78     2333.92     53.29 o 

   6  16  -2      203.57      205.00     25.40 o 

   7  16  -2      196.66      236.48     30.75 o 

   8  16  -2      110.76      195.71     39.45 o 

   0  17  -2     1451.73     1287.54     47.64 o 

   1  17  -2     1622.33     1506.90     33.93 o 

   2  17  -2      544.52      495.09     19.91 o 

   3  17  -2     5993.95     5677.53    107.15 o 

   4  17  -2      168.74      161.11     17.19 o 

   5  17  -2     1945.41     1840.32     45.90 o 

   6  17  -2      453.83      402.02     28.28 o 

   7  17  -2       94.89       74.33     26.87 o 

   8  17  -2      215.64      243.87     42.18 o 

   0  18  -2     1191.56     1177.35     54.93 o 

   1  18  -2      230.52      253.88     23.85 o 

   2  18  -2      481.73      508.98     20.79 o 

   3  18  -2      847.53      878.01     35.05 o 

   4  18  -2      192.29      210.63     23.03 o 

   5  18  -2      270.67      281.96     20.43 o 

   6  18  -2      151.20      180.23     25.40 o 

   7  18  -2      102.75      129.75     33.76 o 

   8  18  -2       43.74      100.42     41.15 o 

   0  19  -2      782.71      817.24     53.97 o 

   1  19  -2      114.11      154.96     15.32 o 

   2  19  -2      560.53      515.29     22.41 o 

   3  19  -2      417.33      413.27     27.11 o 

   4  19  -2      272.13      273.79     20.42 o 

   5  19  -2      127.53      190.30     21.14 o 

   6  19  -2       73.38       81.33     25.40 o 

   7  19  -2       48.62       99.26     42.93 o 

   8  19  -2        9.95       59.34     41.42 o 

   0  20  -2     3624.74     3338.62    106.46 o 

   1  20  -2      379.59      363.62     19.74 o 

   2  20  -2     2059.32     1908.54     48.82 o 

   3  20  -2     1347.80     1264.31     43.92 o 

   4  20  -2      302.84      324.93     21.09 o 

   5  20  -2      379.82      383.08     24.24 o 

   6  20  -2       34.54       89.68     26.41 o 

   7  20  -2        7.38       72.86     32.62 o 

   8  20  -2      106.26      211.02     43.36 o 

   0  21  -2     6630.08     6049.11    263.10 o 

   1  21  -2      143.74      159.13     18.08 o 

   2  21  -2     3222.97     2801.55     70.94 o 

   3  21  -2      508.68      529.96     29.78 o 

   4  21  -2      177.05      130.64     22.08 o 

   5  21  -2      220.86      271.79     27.28 o 

   6  21  -2      115.53      186.91     27.56 o 

   7  21  -2       65.20      103.08     40.20 o 

   0  22  -2     5149.57     4550.72    134.91 o 

   1  22  -2      426.05      494.96     29.11 o 

   2  22  -2     2234.23     2237.98     55.25 o 

   3  22  -2     2109.42     2091.84     53.71 o 

   4  22  -2       55.16       53.39     20.67 o 

   5  22  -2     1802.83     1836.33     58.10 o 

   6  22  -2      434.32      440.78     33.40 o 

   7  22  -2      565.24      608.32     82.86 o 

   0  23  -2      300.02      619.82     72.28 o 

   1  23  -2      180.94      195.15     31.26 o 

   2  23  -2       77.04      226.46     22.47 o 

   3  23  -2      703.82      666.61     32.55 o 

   4  23  -2       69.00       97.79     36.22 o 

   5  23  -2      237.13      302.44     31.76 o 

   6  23  -2      311.59      377.05     43.90 o 

   7  23  -2       28.15      114.70     33.31 o 

   0  24  -2    10581.62     9457.98    352.72 o 

   1  24  -2      231.44      256.53     34.07 o 

   2  24  -2     5431.65     5156.02     96.49 o 

   3  24  -2     1234.44     1304.75     37.55 o 

   4  24  -2      323.79      349.24     37.34 o 

   5  24  -2     1312.09     1332.18     56.86 o 

   6  24  -2      242.45      261.76     32.72 o 

   7  24  -2      691.21      686.03     52.21 o 

   1  25  -2      241.20      262.75     37.46 o 

   2  25  -2       12.41      133.25     35.25 o 

   3  25  -2      906.43      886.39     32.06 o 

   4  25  -2      299.82      244.50     31.72 o 

   5  25  -2      348.14      327.79     32.97 o 

   6  25  -2      319.80      344.63     35.34 o 

   7  25  -2      247.21      263.38     37.27 o 

   0  26  -2     3924.56     4176.78    181.18 o 

   1  26  -2     1033.82      885.81     40.45 o 

   2  26  -2     2759.91     2652.80     76.00 o 

   3  26  -2     4377.75     4075.13     91.22 o 

   4  26  -2      853.80      754.57     53.69 o 

   5  26  -2     2356.49     2301.93     85.83 o 

   6  26  -2       95.16      160.30     33.79 o 

   0  27  -2     1952.18     2027.67    113.72 o 

   1  27  -2      293.24      255.84     33.65 o 

   2  27  -2      842.64      928.88     43.64 o 

   3  27  -2     1145.92     1150.63     42.78 o 

   4  27  -2       40.01       82.38     28.63 o 

   5  27  -2      480.24      465.48     40.89 o 

   6  27  -2      162.44      150.39     43.62 o 

   0  28  -2     5164.85     5134.72    219.73 o 

   1  28  -2      301.15      286.57     39.83 o 

   2  28  -2     2932.62     3022.14     85.82 o 

   3  28  -2     1331.33     1275.00     46.11 o 

   4  28  -2      400.77      355.93     32.30 o 

   5  28  -2      898.70     1012.57     82.88 o 

   6  28  -2       93.90      212.48     64.40 o 

   0  29  -2     2429.61     2528.40    143.59 o 

   1  29  -2      104.92      111.02     31.29 o 

   2  29  -2      908.92     1054.77     60.71 o 

   3  29  -2      481.80      524.13     34.72 o 

   4  29  -2      203.20      174.69     38.58 o 

   5  29  -2      298.15      363.51     79.03 o 

   6  29  -2      565.76      541.64     51.10 o 

   0  30  -2      471.31      523.41     47.01 o 

   1  30  -2       13.75       67.56     30.16 o 

   2  30  -2      265.39      349.16     77.10 o 

   3  30  -2      144.03      277.92     41.43 o 

   4  30  -2      478.29      479.29     45.38 o 

   5  30  -2      289.98      437.53     65.53 o 

   0  31  -2       76.80       94.14     42.40 o 

   1  31  -2       34.74       23.78     35.05 o 

   2  31  -2       29.67       32.13     31.86 o 

   3  31  -2      119.69      205.47     70.35 o 

   4  31  -2      309.20      316.19     45.19 o 

   5  31  -2       35.73      138.42     54.85 o 

   0  32  -2       90.57      102.09     39.45 o 

   1  32  -2      134.31      127.23     29.14 o 

   2  32  -2       18.96       43.60     49.80 o 

   3  32  -2      609.45      643.77     73.24 o 

   4  32  -2       24.51       84.18     47.14 o 

   5  32  -2      401.33      395.13     96.37 o 

   0  33  -2      894.82      866.30     56.55 o 

   1  33  -2       58.37       89.56     28.28 o 

   2  33  -2      321.37      369.47     33.97 o 

   3  33  -2      209.94      260.21     67.46 o 

   4  33  -2       21.38       82.88     77.10 o 

   0  34  -2     3059.33     2969.07    109.03 o 

   1  34  -2       54.18      122.08     29.00 o 

   2  34  -2     1612.71     1581.46     55.28 o 

   3  34  -2      251.26      247.58    118.54 o 

   4  34  -2      128.96      146.49     79.03 o 

   0  35  -2      229.04      412.75     46.28 o 

   1  35  -2        6.30       29.37     29.07 o 

   2  35  -2       71.16      181.16     31.85 o 

   3  35  -2       21.76       51.96     44.64 o 

   0  36  -2     1309.76     1484.43    148.41 o 

   1  36  -2      160.00      187.67     32.05 o 

   2  36  -2      821.83      961.59     50.08 o 

   0  37  -2      161.84      313.57     47.47 o 

   1  37  -2       81.54      147.34     31.36 o 

   1   1  -1      498.88      600.95     21.20 o 

   2   1  -1     4282.77     4790.70     79.69 o 

   3   1  -1      571.94      577.72     17.46 o 

   4   1  -1     2952.04     3200.18     60.20 o 

   5   1  -1       18.07       36.54     12.02 o 

   6   1  -1      707.04      741.39     25.77 o 

   7   1  -1      141.26      195.15     19.27 o 

   8   1  -1      117.98      130.18     30.64 o 

   9   1  -1      187.12      182.19     36.10 o 

   1   2  -1    22264.79    25590.60    336.84 o 

   2   2  -1    18814.75    21555.07    338.45 o 

   3   2  -1     3160.03     3644.76     64.52 o 

   4   2  -1     8626.78     9018.55    174.16 o 

   5   2  -1      292.26      287.35     16.13 o 

   6   2  -1      280.66      280.27     19.46 o 

   7   2  -1      637.33      625.01     26.22 o 

   8   2  -1      576.35      693.49    101.19 o 

   9   2  -1      278.71      332.82     38.83 o 

   1   3  -1    44897.55    48104.45    828.30 o 

   2   3  -1    13228.81    14406.91    229.79 o 

   3   3  -1    11051.19    11938.38    203.18 o 

   4   3  -1     9289.69     9630.71    160.44 o 

   5   3  -1      228.13      276.92     14.44 o 

   6   3  -1     2002.28     2094.48     48.65 o 

   7   3  -1      284.28      296.69     20.95 o 

   8   3  -1      380.93      403.99     35.44 o 

   9   3  -1      144.42      167.11     68.42 o 

   1   4  -1      346.81      338.06      8.91 o 

   2   4  -1      305.35      321.92     12.52 o 

   3   4  -1       11.59       21.92      8.59 o 

   4   4  -1       16.16      128.49     25.06 o 

   5   4  -1      170.96      187.03     13.69 o 

   6   4  -1      212.31      212.81     28.41 o 

   7   4  -1      326.32      292.29     20.64 o 

   8   4  -1      169.71      201.70     31.26 o 

   9   4  -1      198.82      185.86     36.80 o 

   1   5  -1    24716.72    25212.62    329.54 o 

   2   5  -1    13424.07    14132.60    199.00 o 

   3   5  -1    10868.90    11003.58    158.73 o 

   4   5  -1    14027.36    14478.45    206.08 o 

   5   5  -1     1298.67     1375.02     32.07 o 

   6   5  -1     4516.09     4489.51     76.48 o 

   7   5  -1      155.26      183.34     19.67 o 

   8   5  -1      433.57      464.58     37.46 o 

   9   5  -1      437.47      432.61     42.25 o 

   1   6  -1     1713.75     1801.38     30.65 o 

   2   6  -1     1685.32     1743.45     34.40 o 

   3   6  -1      330.42      338.64     13.85 o 

   4   6  -1      271.01      390.50     24.53 o 

   5   6  -1     1811.35     1799.12     36.86 o 

   6   6  -1      263.64      234.36     21.62 o 

   7   6  -1     1138.11     1132.66     31.47 o 

   8   6  -1      494.53      430.60     38.09 o 

   9   6  -1       91.33      182.47     37.87 o 

   1   7  -1    50967.89    48800.14    629.90 o 

   2   7  -1     7133.41     6739.12    101.40 o 

   3   7  -1     7654.64     7427.25    110.41 o 

   4   7  -1    10920.32    10746.21    156.88 o 

   5   7  -1      610.57      636.43     26.06 o 

   6   7  -1     4733.77     4603.56     78.93 o 

   7   7  -1     2631.90     2601.24     52.88 o 

   8   7  -1      774.74      696.70     44.28 o 

   9   7  -1      970.04      920.99     61.68 o 

   1   8  -1     3237.55     3125.41     45.92 o 

   2   8  -1      347.79      369.35     11.37 o 

   3   8  -1       97.83       99.92     13.85 o 

   4   8  -1      379.53      337.30     30.84 o 

   5   8  -1     1004.97      985.02     25.43 o 

   6   8  -1      118.86      178.67     26.15 o 

   7   8  -1     1552.75     1388.28     35.56 o 

   8   8  -1       70.93       88.95     31.83 o 

   9   8  -1      581.94      499.23     42.25 o 

   1   9  -1    25203.01    24084.78    348.05 o 

   2   9  -1     9395.10     9218.03    134.29 o 

   3   9  -1     6417.90     6185.26     95.23 o 

   4   9  -1    10037.85     9872.91    145.20 o 

   5   9  -1       93.61      102.04     13.64 o 

   6   9  -1     3240.41     3215.64     75.04 o 

   7   9  -1      293.41      375.33     24.13 o 

   8   9  -1      446.28      368.37     36.80 o 

   9   9  -1      207.71      235.22     40.19 o 

   1  10  -1      923.86      917.47     19.75 o 

   2  10  -1    11386.94    11136.44    188.63 o 

   3  10  -1       33.84       67.37      9.36 o 

   4  10  -1     8279.51     7911.71    121.27 o 

   5  10  -1      490.04      444.08     18.54 o 

   6  10  -1      829.30      759.05     24.72 o 

   7  10  -1      360.96      325.27     20.41 o 

   8  10  -1      192.86      241.71     29.11 o 

   9  10  -1       40.94       42.54     39.45 o 

   1  11  -1     3047.86     2785.05     47.81 o 

   2  11  -1     1585.76     1504.54     27.66 o 

   3  11  -1     1265.10     1222.70     27.70 o 

   4  11  -1     1199.50     1157.59     25.10 o 

   5  11  -1      246.65      250.63     15.74 o 

   6  11  -1      219.21      217.44     17.05 o 

   7  11  -1        2.38       44.18     20.27 o 

   8  11  -1      177.24      239.05     33.15 o 

   9  11  -1       81.41      107.87     39.45 o 

   1  12  -1      935.34      863.15     22.04 o 

   2  12  -1     3017.92     2946.36     46.24 o 

   3  12  -1      501.16      481.55     16.98 o 

   4  12  -1     1895.11     1825.06     34.20 o 

   5  12  -1       56.39       93.71     14.12 o 

   6  12  -1       64.32      103.39     16.33 o 

   7  12  -1       22.80       30.92     20.16 o 

   8  12  -1      202.03      245.48     31.44 o 

   9  12  -1       70.38       79.03     57.82 o 

   1  13  -1      133.22      158.71     11.15 o 

   2  13  -1      283.31      303.77     12.47 o 

   3  13  -1       47.90       63.50     10.59 o 

   4  13  -1      187.01      202.21     14.37 o 

   5  13  -1      284.52      275.96     16.61 o 

   6  13  -1       21.06       24.97     15.40 o 

   7  13  -1      334.59      362.84     24.87 o 

   8  13  -1       41.07       73.82     45.57 o 

   9  13  -1      156.01      223.58     59.75 o 

   1  14  -1     1746.74     1679.81     36.98 o 

   2  14  -1      331.17      371.76     14.84 o 

   3  14  -1       93.60      143.06     15.72 o 

   4  14  -1      104.17      151.92     13.74 o 

   5  14  -1     1165.25     1115.76     29.90 o 

   6  14  -1       31.60       67.39     16.71 o 

   7  14  -1     1502.38     1385.78     42.19 o 

   8  14  -1       92.14      123.54     31.51 o 

   9  14  -1      363.27      325.74     65.53 o 

   1  15  -1    12088.43    11783.41    177.77 o 

   2  15  -1     1144.27     1096.14     24.71 o 

   3  15  -1     2900.49     2884.67     61.34 o 

   4  15  -1     1742.24     1698.88     37.63 o 

   5  15  -1      210.82      227.55     16.77 o 

   6  15  -1      889.34      989.34     29.61 o 

   7  15  -1      128.75      184.68     22.75 o 

   8  15  -1      339.44      374.27     34.44 o 

   9  15  -1        4.90       38.55     59.75 o 

   1  16  -1     1744.14     1763.26     38.21 o 

   2  16  -1      191.10      222.29     14.22 o 

   3  16  -1      220.23      251.78     21.44 o 

   4  16  -1      228.45      294.36     31.99 o 

   5  16  -1      349.79      347.99     23.04 o 

   6  16  -1      158.19      182.20     22.86 o 

   7  16  -1      431.81      457.08     27.98 o 

   8  16  -1       61.61      109.72     53.97 o 

   1  17  -1    13467.52    12251.75    189.98 o 

   2  17  -1     3476.90     3116.40     57.12 o 

   3  17  -1     3663.56     3534.20     63.36 o 

   4  17  -1     5239.46     4720.61     76.30 o 

   5  17  -1       20.73       54.12     15.55 o 

   6  17  -1     2394.30     2232.45     49.56 o 

   7  17  -1      416.08      430.86     28.21 o 

   8  17  -1      381.02      417.94     35.29 o 

   2  18  -1     1532.43     1454.72     40.47 o 

   3  18  -1      842.94      892.33     33.34 o 

   4  18  -1      808.44      794.96     27.45 o 

   5  18  -1     1058.51     1001.17     32.36 o 

   6  18  -1       29.71      142.10     38.52 o 

   7  18  -1      537.93      475.70     29.53 o 

   8  18  -1      412.49      375.97     37.04 o 

   1  19  -1    27755.79    25575.38    484.41 o 

   2  19  -1     9186.49     8572.10    149.36 o 

   3  19  -1     7162.82     6541.90    133.17 o 

   4  19  -1    10925.10    10054.10    158.77 o 

   5  19  -1      447.76      453.34     22.98 o 

   6  19  -1     2589.20     2413.50     57.38 o 

   7  19  -1      908.26      930.96     40.97 o 

   8  19  -1       70.87      117.87     36.01 o 

   2  20  -1     3293.66     3028.74     65.46 o 

   3  20  -1        2.24       11.66     15.98 o 

   4  20  -1     3067.08     2795.16     56.61 o 

   5  20  -1      116.54      120.59     18.77 o 

   6  20  -1      305.22      321.73     23.96 o 

   7  20  -1       47.16       78.10     27.26 o 

   8  20  -1      152.19      210.67     41.99 o 

   1  21  -1     9387.09     8984.61    227.59 o 

   2  21  -1     2675.36     2702.05     70.53 o 

   3  21  -1     3202.29     2999.52     60.34 o 

   4  21  -1     4278.02     4134.86     90.93 o 

   5  21  -1      250.02      246.12     21.52 o 

   6  21  -1     2048.29     1994.68     51.61 o 

   7  21  -1       24.30      116.89     29.36 o 

   8  21  -1      296.38      298.75     65.53 o 

   1  22  -1     2403.51     2211.63     94.75 o 

   2  22  -1      610.30      612.80     28.07 o 

   3  22  -1      751.13      675.39     26.69 o 

   4  22  -1      471.03      494.04     22.13 o 

   5  22  -1       19.94       91.56     30.33 o 

   6  22  -1       45.67       55.06     21.96 o 

   7  22  -1      146.07      147.09     31.55 o 

   8  22  -1      113.52      221.66     65.53 o 

   1  23  -1      696.74      733.04     35.89 o 

   2  23  -1     1251.15     1157.85     36.87 o 

   3  23  -1      364.26      397.24     21.16 o 

   4  23  -1     1211.80     1103.22     36.49 o 

   5  23  -1      238.75      216.56     21.81 o 

   6  23  -1      351.98      374.78     24.65 o 

   7  23  -1      109.07      157.28     32.02 o 

   1  24  -1      383.68      342.36     23.70 o 

   2  24  -1      400.43      360.72     34.14 o 

   3  24  -1      105.73       76.48     20.25 o 

   4  24  -1      253.00      270.10     20.06 o 

   5  24  -1        1.82       29.62     20.03 o 

   6  24  -1      118.71      136.36     23.66 o 

   7  24  -1        6.79       23.46     36.12 o 

   1  25  -1      219.29      243.72     20.84 o 

   2  25  -1      531.39      500.06     30.27 o 

   3  25  -1      205.49      219.10     23.98 o 

   4  25  -1      569.49      521.55     26.88 o 

   5  25  -1      147.52      138.77     32.83 o 

   6  25  -1       75.60      127.84     24.51 o 

   7  25  -1       75.64      183.30     31.55 o 

   1  26  -1      659.59      588.42     29.85 o 

   2  26  -1      366.59      333.64     29.49 o 

   3  26  -1       34.17        7.00     23.77 o 

   4  26  -1      267.18      238.02     25.65 o 

   5  26  -1       68.19       83.31     27.64 o 

   6  26  -1        1.28       46.40     24.63 o 

   7  26  -1       20.50       83.16     32.22 o 

   1  27  -1      855.89      800.37     34.78 o 

   2  27  -1      781.89      856.66     37.89 o 

   3  27  -1      265.82      293.05     29.95 o 

   4  27  -1      911.52      932.99     40.34 o 

   5  27  -1     1041.42      904.97     41.01 o 

   6  27  -1      257.77      270.14     30.78 o 

   7  27  -1      842.12      746.91     40.26 o 

   1  28  -1      157.23      344.22     26.57 o 

   2  28  -1      221.04      231.74     34.26 o 

   3  28  -1        1.06       63.95     27.49 o 

   4  28  -1       74.99      105.96     26.33 o 

   5  28  -1       42.39       93.33     30.72 o 

   6  28  -1       35.18      127.12     32.52 o 

   1  29  -1     5699.93     5726.09    114.87 o 

   2  29  -1     1077.57     1080.10     42.76 o 

   3  29  -1     1073.23     1131.03     55.79 o 

   4  29  -1     1516.89     1548.73     50.74 o 

   5  29  -1      498.01      484.58     37.35 o 

   6  29  -1      581.43      595.62     50.35 o 

   1  30  -1      150.07      578.23     63.61 o 

   2  30  -1       45.64      198.17     54.53 o 

   3  30  -1       60.82      148.23     29.21 o 

   4  30  -1       33.19      203.93     53.70 o 

   5  30  -1       93.49      109.76     40.36 o 

   6  30  -1        0.87      141.19     35.07 o 

   1  31  -1     7038.19     6944.14    137.56 o 

   2  31  -1     3334.23     3224.42     79.02 o 

   3  31  -1     1565.53     1684.95     72.99 o 

   4  31  -1     4299.65     4321.45    109.53 o 

   5  31  -1       53.12       83.40     41.96 o 

   1  32  -1      147.08      411.17     41.99 o 

   2  32  -1      105.68      214.65     28.72 o 

   3  32  -1      103.61      123.58     34.58 o 

   4  32  -1      118.23      347.39     49.55 o 

   5  32  -1       90.51      131.64     53.69 o 

   1  33  -1     2526.44     2769.29     70.78 o 

   2  33  -1      638.68      639.04     36.20 o 

   3  33  -1     1183.92     1208.02     47.79 o 

   4  33  -1      885.65      986.85    102.15 o 

   5  33  -1      157.31      180.90     52.53 o 

   1  34  -1      324.70      421.76     31.52 o 

   2  34  -1       62.26      113.88     29.21 o 

   3  34  -1      100.73      206.92     35.89 o 

   4  34  -1       82.53      196.58     79.03 o 

   1  35  -1     1042.28     1016.58     57.31 o 

   2  35  -1       99.12      170.04     29.64 o 

   3  35  -1      384.91      452.74     46.18 o 

   4  35  -1      202.82      245.98     88.66 o 

   1  36  -1       68.04      162.72     30.92 o 

   2  36  -1       49.18      120.64     30.77 o 

   3  36  -1       21.70       88.89     31.05 o 

   1  37  -1      893.61      935.51     43.12 o 

   2  37  -1       58.15       60.90     30.11 o 

   1  38  -1      206.28      278.29     32.05 o 

   1   0   0     6093.73     6436.70    118.42 o 

   2   0   0   183790.25   187883.22   3343.87 o 

   3   0   0    22853.18    23861.46    430.62 o 

   4   0   0     1783.45     2121.95     48.79 o 

   5   0   0    12389.06    12660.43    237.64 o 

   6   0   0     5308.86     5191.67    113.33 o 

   7   0   0     1714.96     1746.76     62.29 o 

   8   0   0     1820.04     1896.60     73.24 o 

   9   0   0       30.09       32.77     50.11 o 

   1   1   0        3.46       20.14      1.98 o 

   2   1   0       15.32       40.94     11.47 o 

   3   1   0       86.76       75.95     10.47 o 

   4   1   0      150.20      185.21     10.34 o 

   5   1   0      160.27      418.08     30.64 o 

   6   1   0      489.90      485.89     17.26 o 

   7   1   0       72.86      126.62     29.32 o 

   8   1   0      398.77      411.11     29.58 o 

   9   1   0       15.10       63.61     50.11 o 

   1   2   0     3311.87     3257.79     43.48 o 

   2   2   0     6807.02     6823.21     96.54 o 

   3   2   0    15547.30    15657.21    201.73 o 

   4   2   0     3296.01     3349.93     49.81 o 

   5   2   0    11566.39    11548.14    162.22 o 

   6   2   0       99.84      100.31     12.59 o 

   7   2   0     2545.44     2367.64     53.65 o 

   8   2   0      320.63      353.23     29.25 o 

   9   2   0       35.58       46.49     45.30 o 

   1   3   0        0.62        5.17      2.60 o 

   2   3   0       68.30       95.08     10.73 o 

   3   3   0      157.93      149.59     14.74 o 

   4   3   0      261.99      345.65     21.07 o 

   5   3   0      374.89      435.60     32.26 o 

   6   3   0      103.51      105.30     13.17 o 

   7   3   0      125.44      165.90     24.11 o 

   8   3   0       28.43       53.33     25.59 o 

   9   3   0        1.88       40.11     35.36 o 

   1   4   0      636.40      579.90     11.70 o 

   2   4   0     2136.21     1975.23     38.51 o 

   3   4   0      613.91      646.01     13.68 o 

   4   4   0     2053.24     1961.47     32.35 o 

   5   4   0      187.14      185.06     13.41 o 

   6   4   0      299.62      284.05     16.08 o 

   7   4   0      406.81      429.55     27.78 o 

   8   4   0       61.53      129.02     26.32 o 

   9   4   0      585.00      590.30     36.34 o 

   0   5   0        0.41       65.84      6.99 o 

   1   5   0      154.42      143.80      5.38 o 

   2   5   0       96.08       82.85      6.31 o 

   3   5   0      272.77      262.92     10.13 o 

   4   5   0        7.43       29.28     10.27 o 

   5   5   0       62.33       51.97     15.80 o 

   6   5   0      172.51      186.93     17.73 o 

   7   5   0        1.72       41.30     21.08 o 

   8   5   0      298.86      275.79     28.18 o 

   9   5   0        1.70       23.59     30.40 o 

   0   6   0      474.74      484.66     16.14 o 

   1   6   0      136.37      143.63      5.82 o 

   2   6   0       75.71      105.81      6.79 o 

   3   6   0     1030.47      937.44     20.17 o 

   4   6   0       54.73       64.69      9.60 o 

   5   6   0      834.78      764.01     24.40 o 

   6   6   0      165.56      174.04     14.74 o 

   7   6   0       44.90       40.77     22.20 o 

   8   6   0      106.25       96.15     26.66 o 

   9   6   0      145.36      190.21     32.86 o 

   0   7   0      452.26      403.30     16.14 o 

   1   7   0     1091.42     1032.29     20.90 o 

   2   7   0      158.83      151.82      8.02 o 

   3   7   0     2374.87     2442.71     41.84 o 

   4   7   0        5.56       32.55     12.46 o 

   5   7   0      316.23      382.62     18.79 o 

   6   7   0      127.65      152.94     15.23 o 

   7   7   0      100.75      126.39     24.28 o 

   8   7   0      150.22      166.59     28.09 o 

   9   7   0      245.04      231.19     32.27 o 

   0   8   0      497.24      387.05     16.14 o 

   1   8   0       18.98       39.68      5.89 o 

   2   8   0      567.38      560.13     12.29 o 

   3   8   0      326.42      321.15     13.17 o 

   4   8   0     4360.76     4275.14     69.45 o 

   5   8   0      828.81      814.20     22.34 o 

   6   8   0     3310.94     3198.93     58.65 o 

   7   8   0      684.24      674.00     55.28 o 

   8   8   0      507.28      525.57     33.70 o 

   9   8   0      147.59      157.89     32.23 o 

   1   9   0     1894.25     1791.46     30.92 o 

   2   9   0        0.41       18.54      7.87 o 

   3   9   0     6033.93     5968.52     91.86 o 

   4   9   0        7.77       34.48     23.03 o 

   5   9   0     1905.14     1702.58     36.12 o 

   6   9   0       24.14       50.34     15.06 o 

   7   9   0        5.84       68.78     24.10 o 

   8   9   0       14.46       73.03     30.03 o 

   9   9   0      387.08      327.67     36.34 o 

   0  10   0    40190.32    34571.80    621.59 o 

   1  10   0     2841.41     2505.09     43.43 o 

   2  10   0    15236.92    14371.50    206.06 o 

   3  10   0    10289.52     9744.37    144.93 o 

   4  10   0       20.14       31.29     16.43 o 

   5  10   0     5214.04     5094.65     83.88 o 

   6  10   0     2616.82     2530.69     57.50 o 

   7  10   0      560.09      607.44     34.23 o 

   8  10   0     1624.69     1581.34     55.24 o 

   9  10   0        9.62       41.10     32.59 o 

   0  11   0     3035.29     3487.12    123.03 o 

   1  11   0       31.85       52.38     13.73 o 

   2  11   0      416.14      462.28     18.64 o 

   3  11   0       87.42      113.76      9.64 o 

   4  11   0      459.85      447.82     16.83 o 

   5  11   0       24.80      117.13     15.06 o 

   6  11   0     1236.34     1198.82     36.99 o 

   7  11   0        2.44       95.70     37.10 o 

   8  11   0      699.48      654.86     68.26 o 

   9  11   0        3.62       67.29     33.24 o 

   0  12   0    55594.89    47517.98   1472.71 o 

   1  12   0     7191.70     6286.23    130.72 o 

   2  12   0    23383.95    22308.59    361.14 o 

   3  12   0    28983.92    27441.07    388.80 o 

   4  12   0      630.45      610.31     23.53 o 

   5  12   0    15887.54    14791.00    226.69 o 

   6  12   0     1328.24     1304.70     38.38 o 

   7  12   0     1901.20     1839.22     58.90 o 

   8  12   0     1133.64     1230.52     48.74 o 

   9  12   0        1.23       10.81     33.53 o 

   0  13   0    15052.07    15031.74    278.53 o 

   1  13   0       27.03      102.58     28.72 o 

   2  13   0     4727.43     4723.34     86.01 o 

   3  13   0      255.71      260.53     16.14 o 

   4  13   0        8.05       23.70     12.39 o 

   5  13   0      458.87      415.68     26.99 o 

   6  13   0      268.87      309.20     22.66 o 

   7  13   0      225.07      251.55     73.37 o 

   8  13   0       37.79      112.90     30.80 o 

   9  13   0        7.91      -25.69     32.86 o 

   0  14   0    19048.42    17069.83    314.47 o 

   1  14   0      637.45      566.61     19.24 o 

   2  14   0    12364.28    10916.94    174.53 o 

   3  14   0     3212.13     2892.98     58.28 o 

   4  14   0     2912.00     2642.56     55.30 o 

   5  14   0     3301.88     3056.27     58.62 o 

   6  14   0       44.63      103.77     20.60 o 

   7  14   0     1440.65     1363.98     51.33 o 

   8  14   0      216.99      335.58     33.53 o 

   9  14   0      153.84      151.88     38.98 o 

   0  15   0      806.88     1126.35     35.72 o 

   1  15   0        1.11        4.74     11.59 o 

   2  15   0      102.41      135.48     18.85 o 

   3  15   0       46.67       58.22     12.84 o 

   4  15   0      287.93      249.09     17.46 o 

   5  15   0       47.71       86.30     22.69 o 

   6  15   0      921.99      788.03     31.94 o 

   7  15   0        0.98       64.19     27.20 o 

   8  15   0      681.19      597.11     38.31 o 

   9  15   0       28.03       83.87     36.60 o 

   0  16   0     9414.58     9589.01    183.64 o 

   1  16   0      451.97      411.03     22.17 o 

   2  16   0     8896.45     8794.30    135.95 o 

   3  16   0     1752.52     1694.56     37.31 o 

   4  16   0     4722.72     4255.51     82.84 o 

   5  16   0     1382.33     1348.04     37.09 o 

   6  16   0      989.42      912.02     46.42 o 

   7  16   0      641.20      591.37     38.70 o 

   8  16   0       35.13       46.24     32.27 o 

   9  16   0      221.77      220.73     54.75 o 

   0  17   0     1678.63     1966.09     48.45 o 

   1  17   0      504.04      462.81     20.59 o 

   2  17   0      679.55      752.89     27.14 o 

   3  17   0     2667.85     2368.92     47.75 o 

   4  17   0        0.40       15.24     17.53 o 

   5  17   0     1875.34     1640.72     48.13 o 

   6  17   0      114.14       84.26     22.60 o 

   7  17   0      172.20      197.11     34.57 o 

   8  17   0       22.83       44.88     33.93 o 

   0  18   0     2080.94     1789.64     52.93 o 

   1  18   0      279.89      270.05     15.81 o 

   2  18   0      616.57      549.34     27.26 o 

   3  18   0     1229.73     1159.31     31.34 o 

   4  18   0       41.95       13.62     15.10 o 

   5  18   0      717.63      654.46     26.47 o 

   6  18   0      313.23      301.40     26.14 o 

   7  18   0       91.51      120.18     34.57 o 

   8  18   0      143.91      139.87     39.24 o 

   0  19   0     1920.97     1923.27     49.01 o 

   1  19   0       14.59       61.19     14.19 o 

   2  19   0      550.56      534.41     28.76 o 

   3  19   0      146.53      188.48     18.06 o 

   4  19   0       78.92       92.74     15.53 o 

   5  19   0      187.16      197.52     18.63 o 

   6  19   0      419.93      428.77     29.60 o 

   7  19   0       16.39       31.97     34.57 o 

   8  19   0      130.79      162.83     46.26 o 

   0  20   0      141.67      316.47     20.94 o 

   1  20   0      386.66      389.31     18.96 o 

   2  20   0       11.39      137.21     38.25 o 

   3  20   0     1374.94     1374.31     40.19 o 

   4  20   0      362.21      405.68     22.84 o 

   5  20   0      577.27      636.35     27.59 o 

   6  20   0      297.34      319.12     26.43 o 

   7  20   0       37.45       70.64     36.50 o 

   8  20   0        7.73      134.03     71.32 o 

   0  21   0     6548.09     6365.11    129.44 o 

   1  21   0      204.05      227.13     18.06 o 

   2  21   0     1406.42     1477.67     43.69 o 

   3  21   0      650.53      650.53     29.58 o 

   4  21   0     1119.24     1097.99     35.34 o 

   5  21   0      113.34      176.63     20.36 o 

   6  21   0     3042.02     2603.37     65.27 o 

   7  21   0       37.73       38.70     31.92 o 

   8  21   0      773.17      616.71     49.62 o 

   0  22   0    19792.35    18083.06    338.26 o 

   1  22   0      467.94      430.76     21.13 o 

   2  22   0     8358.16     7489.94    157.89 o 

   3  22   0     2030.11     1961.66     52.00 o 

   4  22   0       25.74       48.29     20.37 o 

   5  22   0     1328.93     1348.72     45.15 o 

   6  22   0     1327.18     1266.83     42.77 o 

   7  22   0      269.79      260.11     36.47 o 

   8  22   0      695.54      579.71     56.68 o 

   0  23   0     2258.65     2586.20     91.67 o 

   1  23   0        1.06       48.51     15.83 o 

   2  23   0      752.22      927.12     38.31 o 

   3  23   0        7.60      169.59    123.36 o 

   4  23   0       18.15       48.05     22.04 o 

   5  23   0       86.45      168.52     25.56 o 

   6  23   0      100.25      142.48     37.28 o 

   7  23   0       93.54      105.51     34.74 o 

   0  24   0    18280.09    17033.48    409.58 o 

   1  24   0     1214.50     1162.74     32.77 o 

   2  24   0     9713.19     9130.13    186.37 o 

   3  24   0     6069.58     5998.87    155.22 o 

   4  24   0      928.17      854.33     35.87 o 

   5  24   0     4748.84     4433.89     93.60 o 

   6  24   0       41.88       66.90     25.67 o 

   7  24   0     1131.94     1002.75     49.81 o 

   1  25   0      214.57      285.83     20.03 o 

   2  25   0       37.48      196.60     40.48 o 

   3  25   0      904.38      989.61     56.16 o 

   4  25   0       82.57      131.93     33.66 o 

   5  25   0      334.73      493.65     44.58 o 

   6  25   0       69.58      100.58     27.36 o 

   7  25   0        1.84       -5.02     44.73 o 

   0  26   0     5218.73     5496.02    152.65 o 

   1  26   0      352.97      322.48     20.67 o 

   2  26   0     3416.38     3725.13     90.17 o 

   3  26   0     1578.58     1425.35     46.84 o 

   4  26   0      632.04      676.28     39.83 o 

   5  26   0     1252.63     1266.46     45.33 o 

   6  26   0       99.11      229.95     57.48 o 

   7  26   0      454.71      513.13     48.51 o 

   0  27   0       99.81      333.45     35.12 o 

   1  27   0       83.02      173.74     19.36 o 

   2  27   0      106.25      189.41     22.68 o 

   3  27   0      450.89      607.70     50.56 o 

   4  27   0      150.16      163.94     29.29 o 

   5  27   0      336.93      473.75     44.23 o 

   6  27   0      196.20      212.94     35.98 o 

   7  27   0       24.01      141.04     49.44 o 

   0  28   0     2184.29     2230.05    122.39 o 

   1  28   0      829.43      857.38     34.38 o 

   2  28   0     1820.63     1862.81     46.72 o 

   3  28   0     3705.77     3755.10     95.58 o 

   4  28   0      944.00      826.10     39.28 o 

   5  28   0     2295.15     2189.47     56.13 o 

   6  28   0      302.52      332.08     56.64 o 

   0  29   0      647.91      738.18     55.90 o 

   1  29   0      502.39      513.28     29.33 o 

   2  29   0       66.68      171.32     25.18 o 

   3  29   0     1824.15     1667.68     57.80 o 

   4  29   0      418.03      404.30     32.55 o 

   5  29   0      571.70      616.45     44.49 o 

   6  29   0      873.36      738.29     39.85 o 

   0  30   0     2368.51     2212.72     83.14 o 

   1  30   0       33.23       76.12     33.84 o 

   2  30   0     1088.10     1004.93     40.40 o 

   3  30   0       86.99       93.87     29.25 o 

   4  30   0       25.62       83.61     47.87 o 

   5  30   0        4.24       82.61     31.74 o 

   6  30   0       98.02      143.17     35.58 o 

   0  31   0      197.00      291.40     49.15 o 

   1  31   0       97.06       93.22     24.15 o 

   2  31   0       22.73       54.71     24.40 o 

   3  31   0      311.20      308.53     39.27 o 

   4  31   0      101.15       62.50     32.02 o 

   5  31   0       56.83       46.26     39.67 o 

   6  31   0      169.31      134.59     54.64 o 

   0  32   0      374.09      502.78     43.55 o 

   1  32   0        3.46        6.90     27.76 o 

   2  32   0      123.96      203.88     28.10 o 

   3  32   0       20.26       31.45     24.02 o 

   4  32   0       14.55       15.81     31.62 o 

   5  32   0       14.94       16.46     43.44 o 

   0  33   0      303.67      297.98     40.62 o 

   1  33   0       71.50      116.36     26.24 o 

   2  33   0       94.37      140.12     27.17 o 

   3  33   0      235.48      355.56     33.52 o 

   4  33   0       26.26       62.31     32.93 o 

   5  33   0       31.99       88.39     53.70 o 

   0  34   0      455.60      600.43     47.47 o 

   1  34   0      271.29      308.76     28.79 o 

   2  34   0      217.15      335.48     34.53 o 

   3  34   0     1168.66     1256.27     48.98 o 

   4  34   0       11.69       87.06     33.67 o 

   0  35   0     1160.74     1323.06     66.01 o 

   1  35   0       45.55       73.45     27.03 o 

   2  35   0      552.28      548.22     34.14 o 

   3  35   0      128.21      144.72     31.68 o 

   4  35   0       18.75       48.41     40.03 o 

   0  36   0     4772.63     4898.46    151.92 o 

   1  36   0      112.15      178.46     30.27 o 

   2  36   0     2524.94     2570.75     69.95 o 

   3  36   0      544.94      716.38     40.08 o 

   0  37   0      338.77      533.19     49.62 o 

   1  37   0       31.94       96.94     29.45 o 

   2  37   0      157.83      289.81     32.56 o 

   3  37   0      114.08      117.96     37.18 o 

   0  38   0     1486.04     1654.54     78.36 o 

   1  38   0      309.75      342.29     32.49 o 

   2  38   0      962.40     1075.15     64.47 o 

   1   1   1      589.34      664.48     49.15 o 

   2   1   1     4148.48     4457.80    113.12 o 

   3   1   1      626.57      664.90     25.88 o 

   4   1   1     2849.87     3046.16     51.22 o 

   5   1   1       19.16       42.29     10.87 o 

   6   1   1      697.70      704.57     26.55 o 

   7   1   1      147.71      208.25     21.73 o 

   8   1   1      124.07      213.83     26.87 o 

   9   1   1      194.25      239.12     59.75 o 

   1   2   1    22156.87    25435.32    390.98 o 

   2   2   1    18881.61    20272.80    984.93 o 

   3   2   1     3169.94     3473.36     78.46 o 

   4   2   1     8653.94     8917.30    131.23 o 

   5   2   1      290.02      297.42     14.53 o 

   6   2   1      276.83      314.46     26.71 o 

   7   2   1      632.87      624.34     26.93 o 

   8   2   1      578.02      601.23     36.77 o 

   9   2   1      286.54      312.59     45.30 o 

   1   3   1    44567.02    47832.01    598.05 o 

   2   3   1    13602.69    13964.63    265.22 o 

   3   3   1    10903.76    11248.94    195.24 o 

   4   3   1     9605.70     9845.59    185.21 o 

   5   3   1      221.22      247.33     13.99 o 

   6   3   1     2034.82     2120.58     48.17 o 

   7   3   1      268.61      292.13     21.93 o 

   8   3   1      353.00      412.82     31.52 o 

   9   3   1      128.36      204.99     32.23 o 

   1   4   1      351.05      341.99      9.94 o 

   2   4   1      295.87      307.14     13.02 o 

   3   4   1        9.40       47.32      8.37 o 

   4   4   1       23.40      134.25     28.91 o 

   5   4   1      156.55      198.14     20.70 o 

   6   4   1      220.39      228.67     22.08 o 

   7   4   1      305.18      283.06     26.14 o 

   8   4   1      171.08      201.97     28.93 o 

   9   4   1      185.64      230.65     31.05 o 

   1   5   1    24877.71    25212.41    344.19 o 

   2   5   1    13163.48    13405.17    451.02 o 

   3   5   1    10930.81    10809.56    157.30 o 

   4   5   1    13778.72    13858.42    202.85 o 

   5   5   1     1285.93     1339.93     29.50 o 

   6   5   1     4474.26     4436.59     84.05 o 

   7   5   1      184.50      312.89     27.02 o 

   8   5   1      449.53      468.66     33.00 o 

   9   5   1      463.97      537.04     37.08 o 

   1   6   1     1672.83     1773.52     30.42 o 

   2   6   1     1694.62     1705.91     29.49 o 

   3   6   1      320.91      364.56     27.54 o 

   4   6   1      271.96      390.88     17.10 o 

   5   6   1     1864.82     1766.26     35.63 o 

   6   6   1      252.20      283.07     22.41 o 

   7   6   1     1203.35     1260.78     44.85 o 

   8   6   1      491.18      475.52     33.74 o 

   9   6   1      108.77      220.96     31.89 o 

   1   7   1    50742.38    49619.43    616.07 o 

   2   7   1     7177.26     6867.64    111.62 o 

   3   7   1     7599.84     7331.27    121.66 o 

   4   7   1    10976.39    10415.29    140.94 o 

   5   7   1      642.85      671.00     26.82 o 

   6   7   1     4744.31     4642.26    104.80 o 

   7   7   1     2600.97     2654.86     80.69 o 

   8   7   1      768.76      763.63     38.92 o 

   9   7   1      936.75      885.25     44.48 o 

   1   8   1     3267.79     3190.13     48.53 o 

   2   8   1      349.97      359.79     22.53 o 

   3   8   1      105.74       89.40      8.76 o 

   4   8   1      392.57      356.23     15.83 o 

   5   8   1      966.88      916.80     23.79 o 

   6   8   1      133.97      224.01     30.46 o 

   7   8   1     1515.52     1474.04     50.44 o 

   8   8   1       74.96      161.60     39.45 o 

   9   8   1      573.36      475.48     37.45 o 

   1   9   1    25316.69    24304.71    373.23 o 

   2   9   1     9235.89     8991.95    212.83 o 

   3   9   1     6463.75     6253.68    205.31 o 

   4   9   1     9881.43     9469.67    174.23 o 

   5   9   1       94.97      112.12     16.28 o 

   6   9   1     3236.55     3040.10     79.38 o 

   7   9   1      306.22      419.48     37.54 o 

   8   9   1      471.70      434.20     48.03 o 

   9   9   1      223.11      353.27     35.50 o 

   1  10   1      975.92      929.24     23.23 o 

   2  10   1    11354.80    11061.12    306.58 o 

   3  10   1       34.62      104.39     17.19 o 

   4  10   1     8236.48     7911.73    141.33 o 

   5  10   1      474.72      420.60     23.12 o 

   6  10   1      814.78      749.79     75.42 o 

   7  10   1      350.79      340.67     30.02 o 

   8  10   1      194.49      268.89     32.23 o 

   9  10   1       38.07      112.62     35.09 o 

   1  11   1     3189.93     2893.75     60.29 o 

   2  11   1     1684.33     1629.20     34.35 o 

   3  11   1     1298.17     1251.21     26.74 o 

   4  11   1     1307.39     1215.79     36.85 o 

   5  11   1      243.12      259.60     27.12 o 

   6  11   1      235.21      291.53     35.10 o 

   7  11   1        3.26       29.20     26.15 o 

   8  11   1      164.18      199.18     31.81 o 

   9  11   1       79.98       94.05     38.71 o 

   1  12   1      918.58      798.02     25.75 o 

   2  12   1     3026.26     2959.06     58.70 o 

   3  12   1      496.60      453.24     16.53 o 

   4  12   1     1905.81     1858.30     42.24 o 

   5  12   1       57.19       57.38     18.52 o 

   6  12   1       67.08      144.89     30.55 o 

   7  12   1       22.27      100.81     37.51 o 

   8  12   1      200.87      233.33     43.18 o 

   9  12   1       69.91      119.31     36.31 o 

   1  13   1      113.93      116.94     13.35 o 

   2  13   1      292.29      284.41     15.90 o 

   3  13   1       47.48       86.21     11.96 o 

   4  13   1      196.79      218.30     14.80 o 

   5  13   1      282.59      307.83     22.52 o 

   6  13   1       24.41       61.72     29.88 o 

   7  13   1      332.09      396.42     62.64 o 

   8  13   1       41.42      107.48     48.50 o 

   9  13   1      155.99      217.00     68.41 o 

   1  14   1     1778.67     1669.28     46.36 o 

   2  14   1      332.87      350.84     17.08 o 

   3  14   1       96.98      138.03     16.35 o 

   4  14   1      102.92      124.62     14.39 o 

   5  14   1     1147.66     1089.07     38.69 o 

   6  14   1       31.40      114.35     30.46 o 

   7  14   1     1482.80     1441.78     64.01 o 

   8  14   1       92.12      171.94     34.01 o 

   9  14   1      355.39      383.40     52.21 o 

   1  15   1    12455.66    12201.03    226.28 o 

   2  15   1     1232.61     1143.99     26.95 o 

   3  15   1     2971.04     3079.98     53.41 o 

   4  15   1     1842.84     1743.52     43.47 o 

   5  15   1      208.62      214.86     20.70 o 

   6  15   1      901.60      938.90     50.21 o 

   7  15   1      147.47      164.60     53.00 o 

   8  15   1      330.61      316.33     36.30 o 

   9  15   1        4.22       41.84     49.48 o 

   1  16   1     1702.01     1618.30    157.09 o 

   2  16   1      180.95      193.08     14.66 o 

   3  16   1      210.69      251.66     16.71 o 

   4  16   1      219.09      285.34     18.10 o 

   5  16   1      368.28      296.28     22.53 o 

   6  16   1      159.43      146.10     31.83 o 

   7  16   1      457.25      508.89     41.42 o 

   8  16   1       63.52       87.63     37.87 o 

   1  17   1    13567.85    12687.29    236.89 o 

   2  17   1     3447.44     2987.48     54.31 o 

   3  17   1     3681.98     3394.53     61.30 o 

   4  17   1     5195.64     4860.44     92.21 o 

   5  17   1       21.15       60.52     32.49 o 

   6  17   1     2388.44     2226.54     68.46 o 

   7  17   1      418.16      462.35     41.99 o 

   8  17   1      385.87      385.96     43.36 o 

   1  18   1      731.47      933.40     70.35 o 

   2  18   1     1546.05     1484.82     52.94 o 

   3  18   1      840.01      871.98     35.83 o 

   4  18   1      831.44      867.86     62.81 o 

   5  18   1     1072.60      987.48     34.70 o 

   6  18   1       31.73       97.09     27.88 o 

   7  18   1      546.01      437.76     42.53 o 

   8  18   1      410.68      368.59     42.79 o 

   1  19   1    27117.51    25335.81    362.94 o 

   2  19   1     9077.25     8200.68    128.45 o 

   3  19   1     7050.38     6355.56    180.18 o 

   4  19   1    10804.31    10028.98    174.96 o 

   5  19   1      459.68      438.72     25.48 o 

   6  19   1     2574.48     2244.18     86.54 o 

   7  19   1      873.35      849.72     45.71 o 

   8  19   1       84.51      170.04     80.95 o 

   1  20   1      429.57      492.23     65.14 o 

   2  20   1     3281.65     3023.63     95.98 o 

   3  20   1        2.66       66.58     42.04 o 

   4  20   1     3051.63     2775.78     75.95 o 

   5  20   1      102.62      102.88     21.77 o 

   6  20   1      308.32      365.11     31.94 o 

   7  20   1       40.48       39.62     31.50 o 

   8  20   1      154.23      205.34     38.20 o 

   1  21   1     9559.92     9018.54    181.05 o 

   2  21   1     2665.28     2588.19     54.49 o 

   3  21   1     3239.55     3049.76     77.00 o 

   4  21   1     4251.65     4074.21     85.12 o 

   5  21   1      243.92      266.89     42.29 o 

   6  21   1     2021.45     1935.72     63.72 o 

   7  21   1       31.02       36.62     32.65 o 

   8  21   1      286.73      377.36     50.78 o 

   1  22   1     2408.59     2260.68     61.06 o 

   2  22   1      632.64      659.76     29.66 o 

   3  22   1      763.02      627.53     31.99 o 

   4  22   1      494.06      494.58     28.79 o 

   5  22   1       22.74       63.33     22.39 o 

   6  22   1       41.56       99.34     29.62 o 

   7  22   1      139.98      215.81     35.12 o 

   8  22   1      108.23      136.85     59.75 o 

   1  23   1      730.82      809.96     31.84 o 

   2  23   1     1333.42     1282.04     40.45 o 

   3  23   1      340.25      365.83     23.76 o 

   4  23   1     1325.20     1235.92     46.56 o 

   5  23   1      220.02      280.79     55.28 o 

   6  23   1      383.86      403.30     34.23 o 

   7  23   1      113.06       94.12     34.52 o 

   1  24   1      382.23      338.10     23.72 o 

   2  24   1      387.05      340.18     29.74 o 

   3  24   1      103.57       82.27     20.98 o 

   4  24   1      237.48      291.95     30.32 o 

   5  24   1        1.38       53.45     24.16 o 

   6  24   1      120.12      142.72     32.55 o 

   7  24   1        7.68       68.82     35.05 o 

   1  25   1      220.61      240.34     20.81 o 

   2  25   1      540.43      549.38     38.16 o 

   3  25   1      207.78      168.94     22.78 o 

   4  25   1      576.24      550.62     32.18 o 

   5  25   1      145.80      135.78     24.54 o 

   6  25   1       74.63       73.51     32.31 o 

   7  25   1       72.89       88.00     37.01 o 

   1  26   1      668.93      601.23     26.50 o 

   2  26   1      370.38      342.23     30.69 o 

   3  26   1       35.20       55.09     24.35 o 

   4  26   1      270.77      255.56     28.03 o 

   5  26   1       66.30       99.42     25.16 o 

   6  26   1        1.48       70.09     33.80 o 

   7  26   1       20.41       37.68     36.05 o 

   1  27   1      951.64     1024.29     32.54 o 

   2  27   1      820.92      813.68     45.36 o 

   3  27   1      253.61      264.60     30.90 o 

   4  27   1      950.39      958.24     36.47 o 

   5  27   1     1049.56      947.90     42.01 o 

   6  27   1      256.36      296.00     32.59 o 

   7  27   1      877.66      718.94     73.24 o 

   1  28   1      160.94      316.50     22.65 o 

   2  28   1      219.10      213.70     25.81 o 

   3  28   1        1.08       57.38     28.79 o 

   4  28   1       74.42      145.22     28.78 o 

   5  28   1       42.72       89.94     30.53 o 

   6  28   1       35.42       57.41     31.83 o 

   1  29   1     5564.81     5463.75    113.47 o 

   2  29   1     1064.88     1061.45     44.35 o 

   3  29   1     1079.38     1172.12    135.89 o 

   4  29   1     1515.27     1598.65     52.90 o 

   5  29   1      502.84      449.39     39.97 o 

   6  29   1      596.90      644.65     44.08 o 

   1  30   1      154.57      558.54     68.05 o 

   2  30   1       42.17      177.64     27.59 o 

   3  30   1       61.48      160.01     91.55 o 

   4  30   1       29.41      236.21     33.29 o 

   5  30   1       94.51      154.64     39.45 o 

   6  30   1        0.65       99.09     42.06 o 

   1  31   1     7048.46     6988.72    137.32 o 

   2  31   1     3218.01     3167.76     68.02 o 

   3  31   1     1584.11     1591.63     53.37 o 

   4  31   1     4146.44     4197.49    111.78 o 

   5  31   1       58.30      156.82     38.02 o 

   1  32   1      130.91      370.87     29.07 o 

   2  32   1      108.35      246.04     29.10 o 

   3  32   1       95.46      133.97     32.27 o 

   4  32   1      120.51      301.58     44.15 o 

   5  32   1       88.75      193.25     44.92 o 

   1  33   1     2533.22     2691.55     69.86 o 

   2  33   1      709.98      791.52     51.19 o 

   3  33   1     1177.91     1191.05     42.59 o 

   4  33   1      983.54      969.63     50.31 o 

   5  33   1      154.32      126.23     47.93 o 

   1  34   1      325.67      412.15     30.45 o 

   2  34   1       61.05       78.95     29.28 o 

   3  34   1      102.61      141.62     32.84 o 

   4  34   1       81.32      159.59     38.52 o 

   1  35   1     1144.13     1130.82     43.35 o 

   2  35   1      102.97      178.62     30.61 o 

   3  35   1      405.25      388.72     36.15 o 

   4  35   1      203.08      228.15     37.04 o 

   1  36   1       68.18      201.92     30.07 o 

   2  36   1       48.73      124.50     30.91 o 

   3  36   1       22.47      109.89     38.96 o 

   1  37   1      871.79      996.29     43.00 o 

   2  37   1       58.59       99.28     31.35 o 

   1  38   1      208.10      311.24     33.37 o 

   0   0   2    33252.19    39948.99   1188.27 o 

   1   0   2      594.22      641.08     46.26 o 

   2   0   2    15481.59    17070.14    381.15 o 

   3   0   2     5900.04     5786.20    212.02 o 

   4   0   2     2717.43     2590.15     98.30 o 

   5   0   2     8270.57     8007.16    199.85 o 

   6   0   2     2609.27     2522.17     79.86 o 

   7   0   2     3847.19     3723.28    108.95 o 

   8   0   2     1478.86     1364.63     92.52 o 

   9   0   2      575.54      501.14     65.53 o 

   0   1   2     3727.89     4397.90     71.32 o 

   1   1   2      644.39      772.84     17.16 o 

   2   1   2     1780.39     1834.93     77.10 o 

   3   1   2     2147.52     2195.39     65.42 o 

   4   1   2      323.31      364.91     34.78 o 

   5   1   2     1050.58     1053.10     79.22 o 

   6   1   2      473.77      572.82     30.15 o 

   7   1   2      101.41      233.94     22.27 o 

   8   1   2      409.13      520.70     70.35 o 

   9   1   2        9.02      129.44     75.17 o 

   0   2   2    40694.49    46278.34    810.92 o 

   1   2   2     2509.54     2843.91     44.81 o 

   2   2   2    19067.46    20647.69    321.01 o 

   3   2   2     7728.08     8251.55    203.07 o 

   4   2   2     1135.58     1173.11     37.45 o 

   5   2   2     3570.91     3577.82     72.17 o 

   6   2   2      672.53      758.75     48.69 o 

   7   2   2      631.52      664.66     39.91 o 

   8   2   2     1096.71     1138.88     46.20 o 

   9   2   2      172.37      281.70     42.92 o 

   0   3   2     1502.05     1794.27     59.75 o 

   1   3   2       81.69      105.94     12.71 o 

   2   3   2     1932.43     2235.34     82.35 o 

   3   3   2      455.81      601.65     52.04 o 

   4   3   2     1862.62     1913.72     50.81 o 

   5   3   2      591.70      611.72     42.08 o 

   6   3   2      952.43      902.08     35.33 o 

   7   3   2      273.10      270.41     27.34 o 

   8   3   2      263.68      323.86     31.89 o 

   9   3   2       42.51      136.34     41.44 o 

   0   4   2     9373.08    10020.20    228.83 o 

   1   4   2     6618.40     7476.33    104.91 o 

   2   4   2     5132.25     5346.25     80.26 o 

   3   4   2    21647.86    22438.71    445.37 o 

   4   4   2     2291.66     2445.33     69.65 o 

   5   4   2     7748.01     7589.57    132.49 o 

   6   4   2      904.21      951.42     50.98 o 

   7   4   2      318.28      360.08     29.58 o 

   8   4   2       66.60      169.66     29.25 o 

   9   4   2      579.71      526.77     89.63 o 

   0   5   2     1540.31     1594.91     35.90 o 

   1   5   2       99.29      118.92      6.90 o 

   2   5   2      104.28      108.08     10.36 o 

   3   5   2      197.79      237.08     28.91 o 

   4   5   2     1869.24     1951.12     67.05 o 

   5   5   2       97.02      190.89     20.01 o 

   6   5   2     2154.75     1930.55     94.77 o 

   7   5   2       27.45       66.05     25.55 o 

   8   5   2      690.12      684.20     38.13 o 

   9   5   2        0.07       80.07     46.13 o 

   0   6   2     1757.41     1787.98     93.48 o 

   1   6   2      573.43      655.72     14.84 o 

   2   6   2      500.86      527.62     14.47 o 

   3   6   2     1773.42     1810.72     55.17 o 

   4   6   2      223.42      234.41     16.84 o 

   5   6   2      384.03      408.35     23.77 o 

   6   6   2      280.85      323.48     28.76 o 

   7   6   2       82.17      118.58     27.64 o 

   8   6   2       56.22       90.36     29.58 o 

   9   6   2      202.74      229.53     34.46 o 

   0   7   2     1327.82     1497.38     43.36 o 

   1   7   2       42.13       62.92      8.06 o 

   2   7   2      538.14      574.10     13.76 o 

   3   7   2      325.16      341.98     15.46 o 

   4   7   2       36.75       59.21     10.77 o 

   5   7   2      310.98      295.65     36.62 o 

   6   7   2       56.45       89.63     28.62 o 

   7   7   2       82.35       99.21     27.53 o 

   8   7   2       35.55      161.01     31.00 o 

   9   7   2        2.69       53.76     34.11 o 

   0   8   2    23418.55    24097.45    589.80 o 

   1   8   2     1297.36     1376.46     25.64 o 

   2   8   2     6957.24     7126.62     94.82 o 

   3   8   2     4761.31     4910.36     87.08 o 

   4   8   2      351.01      371.74     15.12 o 

   5   8   2     1816.18     1939.64     92.52 o 

   6   8   2     2355.62     2179.60     79.58 o 

   7   8   2       50.68      144.35     38.67 o 

   8   8   2      929.42      932.00     44.85 o 

   9   8   2       16.36       69.36     34.46 o 

   0   9   2     1348.47     1542.63     45.64 o 

   1   9   2      415.68      393.68     14.02 o 

   2   9   2      618.47      605.87     22.11 o 

   3   9   2     2190.75     2149.43     47.57 o 

   4   9   2       43.74       43.96     10.67 o 

   5   9   2     1685.52     1654.45     95.41 o 

   6   9   2       43.26       33.95     26.55 o 

   7   9   2      323.70      386.34     32.28 o 

   8   9   2       66.24      166.48     56.96 o 

   9   9   2        2.70       77.17     71.80 o 

   0  10   2    13973.72    13594.49    311.79 o 

   1  10   2     1185.49     1088.81     23.25 o 

   2  10   2     7531.62     7381.65    110.67 o 

   3  10   2     5587.11     5148.15    108.06 o 

   4  10   2     1646.80     1498.26     33.78 o 

   5  10   2     4607.41     4355.64    127.43 o 

   6  10   2      913.45      882.40     48.37 o 

   7  10   2     1275.39     1234.26     50.60 o 

   8  10   2      475.66      528.86     38.44 o 

   9  10   2       44.11      143.05     36.89 o 

   0  11   2     5028.72     4925.64    122.57 o 

   1  11   2      183.82      189.68     11.52 o 

   2  11   2     1712.42     1715.68     43.34 o 

   3  11   2     1081.22     1019.96     29.21 o 

   4  11   2       89.32      124.29     14.82 o 

   5  11   2     1050.90      973.67     33.64 o 

   6  11   2      994.35      894.03     49.01 o 

   7  11   2      285.80      272.88     35.94 o 

   8  11   2      609.89      598.52     40.80 o 

   9  11   2        0.82      104.25     37.17 o 

   0  12   2    34722.25    34110.03   1038.89 o 

   1  12   2     1147.36     1090.20     26.61 o 

   2  12   2    18441.86    18417.44    259.28 o 

   3  12   2     5492.61     5345.58     97.14 o 

   4  12   2     2996.00     2864.02     53.58 o 

   5  12   2     4295.66     4091.28     83.24 o 

   6  12   2      658.51      549.13     40.05 o 

   7  12   2     1374.51     1360.58     63.28 o 

   8  12   2      247.39      317.22     36.68 o 

   9  12   2      336.15      329.59     75.17 o 

   0  13   2     2690.70     2629.04    102.15 o 

   1  13   2      193.99      191.05     13.35 o 

   2  13   2      909.75      939.11     25.63 o 

   3  13   2      635.52      545.66     31.75 o 

   4  13   2      828.64      847.06     26.88 o 

   5  13   2      385.69      377.28     37.00 o 

   6  13   2     1576.27     1317.73     50.34 o 

   7  13   2      119.20      159.32     34.57 o 

   8  13   2      662.48      603.24     47.47 o 

   0  14   2    15871.87    14286.24    439.46 o 

   1  14   2     1392.14     1342.11     34.33 o 

   2  14   2     8676.95     8017.96    136.09 o 

   3  14   2     6409.75     6024.36    121.36 o 

   4  14   2      906.60      883.15     26.67 o 

   5  14   2     4602.92     4230.89    111.34 o 

   6  14   2      122.57      154.42     32.20 o 

   7  14   2     1066.12     1060.72     57.19 o 

   8  14   2      406.98      433.71     44.15 o 

   0  15   2     5541.18     4891.86    179.25 o 

   1  15   2      131.85      138.21     16.93 o 

   2  15   2     2694.74     2481.94     52.62 o 

   3  15   2      595.26      602.57     27.05 o 

   4  15   2      207.75      198.55     17.52 o 

   5  15   2      436.52      426.26     31.18 o 

   6  15   2       77.18       90.00     27.89 o 

   7  15   2      293.77      277.35     56.86 o 

   8  15   2      104.91      161.86     40.19 o 

   0  16   2    13151.53    12267.10    383.56 o 

   1  16   2     1503.74     1410.56     38.24 o 

   2  16   2     6788.69     6455.90    112.27 o 

   3  16   2     5453.88     5213.66     86.67 o 

   4  16   2      745.79      733.60     25.72 o 

   5  16   2     2370.79     2260.64     65.98 o 

   6  16   2      210.54      264.94     30.43 o 

   7  16   2      181.82      230.57     34.15 o 

   8  16   2      119.58      183.64     41.42 o 

   0  17   2     1454.96     1163.01     48.37 o 

   1  17   2     1604.86     1433.23     40.06 o 

   2  17   2      539.09      421.32     28.93 o 

   3  17   2     5910.29     5532.38     92.58 o 

   4  17   2      158.40      188.79     21.87 o 

   5  17   2     1899.00     1734.58     56.73 o 

   6  17   2      451.11      375.75     31.99 o 

   7  17   2      104.51      121.08     32.38 o 

   8  17   2      217.56      246.88     42.79 o 

   0  18   2     1128.52     1116.02     47.70 o 

   1  18   2      224.04      215.91     21.40 o 

   2  18   2      453.72      426.48     22.34 o 

   3  18   2      817.22      810.20     27.30 o 

   4  18   2      200.41      158.94     19.65 o 

   5  18   2      253.27      240.51     26.94 o 

   6  18   2      156.23      168.40     30.16 o 

   7  18   2      107.98       89.84     32.93 o 

   8  18   2       45.87      117.20     37.53 o 

   0  19   2      765.73      776.89     33.97 o 

   1  19   2      116.32      135.61     20.77 o 

   2  19   2      551.19      531.40     30.60 o 

   3  19   2      427.11      439.47     22.93 o 

   4  19   2      270.13      244.84     22.39 o 

   5  19   2      132.76      203.77     28.61 o 

   6  19   2       72.10       50.23     28.55 o 

   7  19   2       47.08       98.61     33.24 o 

   8  19   2        9.49       41.31     38.11 o 

   0  20   2     3734.84     3500.00     83.65 o 

   1  20   2      381.32      318.86     32.01 o 

   2  20   2     2110.19     1880.97     47.48 o 

   3  20   2     1352.69     1235.00     38.75 o 

   4  20   2      303.45      279.05     28.28 o 

   5  20   2      380.51      400.02     32.27 o 

   6  20   2       40.68       79.91     28.64 o 

   7  20   2        8.04       74.33     33.39 o 

   8  20   2      111.62       75.45     53.97 o 

   0  21   2     6616.93     5812.69    129.42 o 

   1  21   2      140.66      161.93     29.98 o 

   2  21   2     3224.76     2787.03     71.19 o 

   3  21   2      496.58      533.51     40.34 o 

   4  21   2      183.02      171.95     35.94 o 

   5  21   2      217.44      278.15     30.23 o 

   6  21   2      108.96      185.58     31.74 o 

   7  21   2       65.69      122.45     59.75 o 

   0  22   2     4893.17     4602.80    127.43 o 

   1  22   2      413.72      432.71     30.48 o 

   2  22   2     2118.42     2030.79     63.61 o 

   3  22   2     2064.99     2107.81     53.70 o 

   4  22   2       64.15       94.08     26.88 o 

   5  22   2     1794.40     1645.72     57.84 o 

   6  22   2      430.11      373.43     36.23 o 

   7  22   2      573.71      542.43     40.61 o 

   0  23   2      339.28      587.76    123.36 o 

   1  23   2      179.62      172.97     23.16 o 

   2  23   2       92.16      179.51     37.19 o 

   3  23   2      692.56      718.26     31.27 o 

   4  23   2       63.40      114.36     24.98 o 

   5  23   2      224.19      277.03     31.77 o 

   6  23   2      316.65      294.73     33.59 o 

   7  23   2       25.96       46.47     34.65 o 

   0  24   2    10673.51     9909.01    345.01 o 

   1  24   2      211.53      260.16     25.74 o 

   2  24   2     5470.58     5464.70    123.79 o 

   3  24   2     1138.55     1192.70     65.82 o 

   4  24   2      318.68      323.81     27.97 o 

   5  24   2     1246.34     1298.08     51.92 o 

   6  24   2      253.17      274.59     33.72 o 

   7  24   2      683.22      690.71     51.18 o 

   1  25   2      253.83      320.04     24.78 o 

   2  25   2        7.96       77.17     39.51 o 

   3  25   2      965.66      913.72     37.00 o 

   4  25   2      303.35      302.43     28.84 o 

   5  25   2      381.15      416.14     35.16 o 

   6  25   2      339.77      309.29     35.16 o 

   7  25   2      244.56      273.18     37.73 o 

   0  26   2     3859.53     4030.29    171.54 o 

   1  26   2     1054.16      953.41     44.59 o 

   2  26   2     2720.96     2653.39     67.33 o 

   3  26   2     4470.59     4149.85     90.07 o 

   4  26   2      846.46      757.77     36.09 o 

   5  26   2     2411.45     2259.94     71.85 o 

   6  26   2       87.32       38.72     32.92 o 

   0  27   2     1952.81     1922.24     77.65 o 

   1  27   2      287.83      285.23     27.13 o 

   2  27   2      841.71      911.87     38.52 o 

   3  27   2     1120.59     1135.84     45.90 o 

   4  27   2       35.77       68.61     34.22 o 

   5  27   2      466.22      519.03     42.83 o 

   6  27   2      155.16      167.08     35.30 o 

   0  28   2     5247.38     5489.27    159.02 o 

   1  28   2      297.39      316.18     28.07 o 

   2  28   2     2958.31     3008.80     73.82 o 

   3  28   2     1312.29     1288.07     45.99 o 

   4  28   2      382.98      400.17     31.85 o 

   5  28   2      884.38      851.83     46.66 o 

   6  28   2       97.54      182.27     37.28 o 

   0  29   2     2395.79     2622.21     93.77 o 

   1  29   2      101.54      196.41     26.68 o 

   2  29   2      907.79     1021.31     45.22 o 

   3  29   2      466.79      550.16     35.47 o 

   4  29   2      212.87      228.81     28.52 o 

   5  29   2      290.50      381.75     38.86 o 

   6  29   2      551.86      579.64     85.77 o 

   0  30   2      446.08      563.37     53.00 o 

   1  30   2       15.23       43.81     24.09 o 

   2  30   2      264.84      294.66     29.85 o 

   3  30   2      154.10      212.68     34.01 o 

   4  30   2      501.10      462.55     32.40 o 

   5  30   2      303.06      371.30     36.23 o 

   0  31   2       86.68      170.12     62.64 o 

   1  31   2       36.22       53.81     26.69 o 

   2  31   2       28.78       62.25     38.00 o 

   3  31   2      126.65      208.99     40.62 o 

   4  31   2      301.18      314.97     34.34 o 

   5  31   2       39.82      122.10     38.03 o 

   0  32   2       76.78      199.22     40.05 o 

   1  32   2      134.61      156.23     28.17 o 

   2  32   2       15.15      110.10     29.72 o 

   3  32   2      613.38      561.11     42.86 o 

   4  32   2       23.73       32.65     37.93 o 

   5  32   2      406.82      451.05     47.01 o 

   0  33   2      909.50      968.04     57.24 o 

   1  33   2       59.11       80.04     28.03 o 

   2  33   2      329.40      386.26     35.04 o 

   3  33   2      212.23      227.03     38.63 o 

   4  33   2       20.46       80.95     44.15 o 

   0  34   2     3098.30     3141.72    109.01 o 

   1  34   2       54.80      105.08     31.16 o 

   2  34   2     1637.49     1717.81     75.80 o 

   3  34   2      250.15      332.98     36.37 o 

   4  34   2      132.39      170.10     48.25 o 

   0  35   2      225.81      368.07     47.47 o 

   1  35   2        6.50       50.77     29.19 o 

   2  35   2       67.39      154.71     49.67 o 

   3  35   2       23.23       31.85     36.78 o 

   0  36   2     1268.76     1527.42    117.57 o 

   1  36   2      167.85      288.68     32.23 o 

   2  36   2      806.17      998.13     44.95 o 

   0  37   2      174.01      303.74     47.47 o 

   1  37   2       85.93      172.30     33.11 o 

   1   1   3     7125.56     8269.23    109.49 o 

   2   1   3       43.80       80.84     17.74 o 

   3   1   3      680.94      774.46     26.16 o 

   4   1   3        7.37        0.00     20.44 o 

   5   1   3      340.78      350.60     26.24 o 

   6   1   3       49.57      153.19     22.52 o 

   7   1   3      603.23      651.84     35.93 o 

   8   1   3       99.51      245.78     61.68 o 

   9   1   3       92.03      158.79     60.71 o 

   1   2   3     7644.07     8943.54    117.75 o 

   2   2   3     1473.04     1508.35     38.66 o 

   3   2   3      849.98      940.87     34.58 o 

   4   2   3     1528.09     1556.22     57.24 o 

   5   2   3     1060.35     1051.30     41.79 o 

   6   2   3      336.53      392.94     36.44 o 

   7   2   3      449.06      567.93     34.82 o 

   8   2   3       94.58      173.27     38.09 o 

   9   2   3       57.20      129.14     61.68 o 

   1   3   3     2815.60     2946.91     44.03 o 

   2   3   3     5004.90     5305.33     81.70 o 

   3   3   3     2123.80     2189.17     48.11 o 

   4   3   3     6589.24     6811.53    175.13 o 

   5   3   3      911.62      950.75     38.57 o 

   6   3   3     2278.34     2342.22     68.25 o 

   7   3   3      229.10      287.31     52.22 o 

   8   3   3       87.51      208.83     40.89 o 

   1   4   3     1630.28     1822.41     43.85 o 

   2   4   3     1350.92     1436.77     31.28 o 

   3   4   3      245.41      336.61     18.02 o 

   4   4   3     1543.16     1469.21     54.52 o 

   5   4   3      230.78      250.72     29.57 o 

   6   4   3      370.92      427.42     35.09 o 

   7   4   3      267.88      359.28     32.16 o 

   8   4   3       15.94       80.75     32.23 o 

   1   5   3    24259.80    25315.04    349.45 o 

   2   5   3     3711.95     3888.82     62.53 o 

   3   5   3     4937.48     5126.27     97.84 o 

   4   5   3     4084.99     4228.01    140.70 o 

   5   5   3      549.04      604.38     31.12 o 

   6   5   3     1165.32     1263.98     58.61 o 

   7   5   3     1645.41     1686.85     67.77 o 

   8   5   3      203.19      331.76     33.89 o 

   1   6   3    10045.67    11187.48    187.21 o 

   2   6   3     1190.35     1224.90     27.41 o 

   3   6   3     1583.30     1692.20     41.17 o 

   4   6   3     1516.65     1515.01     55.88 o 

   5   6   3     2899.59     2733.67    136.16 o 

   6   6   3      799.41      754.74     46.34 o 

   7   6   3     2716.68     2487.30     74.18 o 

   8   6   3      442.46      464.47     36.69 o 

   1   7   3     8804.40     9242.86    149.32 o 

   2   7   3     3371.92     3482.11     58.71 o 

   3   7   3     4019.41     4000.02     78.19 o 

   4   7   3     5459.07     5530.17    125.46 o 

   5   7   3     1164.79     1124.68     44.72 o 

   6   7   3     2830.90     2867.72    135.89 o 

   7   7   3      184.82      291.47     31.50 o 

   8   7   3      579.12      555.95     50.68 o 

   1   8   3     2876.62     2933.67     49.02 o 

   2   8   3     3036.01     3057.76     53.69 o 

   3   8   3      267.06      332.55     33.66 o 

   4   8   3     3457.90     2993.38     73.39 o 

   5   8   3      662.80      689.48     30.09 o 

   6   8   3      823.23      761.06     81.92 o 

   7   8   3      448.42      499.94     49.15 o 

   8   8   3       56.60      161.02     46.13 o 

   1   9   3    12005.26    12220.89    175.40 o 

   2   9   3     1231.15     1259.28     24.86 o 

   3   9   3     3681.83     3606.23     72.52 o 

   4   9   3     2016.11     2057.65     62.49 o 

   5   9   3      129.19      118.55     25.59 o 

   6   9   3     1016.64      992.91     51.74 o 

   7   9   3      323.61      366.29     39.45 o 

   8   9   3      255.92      350.88     37.92 o 

   1  10   3     2430.46     2547.52     62.97 o 

   2  10   3     2510.01     2495.71     40.83 o 

   3  10   3     1982.21     1904.32     47.42 o 

   4  10   3     2270.82     2162.73     59.61 o 

   5  10   3      891.54      837.24     32.96 o 

   6  10   3      340.22      311.03     25.89 o 

   7  10   3       36.05       68.46     33.99 o 

   8  10   3      215.71      233.41     36.74 o 

   1  11   3     2113.79     1965.82     37.68 o 

   2  11   3     2540.69     2517.27     44.93 o 

   3  11   3      805.11      779.97     25.45 o 

   4  11   3     3002.77     2901.51     71.87 o 

   5  11   3      334.83      325.04     25.16 o 

   6  11   3      692.31      672.53     31.92 o 

   7  11   3      146.32      195.43     36.72 o 

   8  11   3        2.54       25.38     40.19 o 

   1  12   3       50.39       49.88     13.14 o 

   2  12   3     1305.47     1207.27     27.85 o 

   3  12   3       26.62       20.54     14.93 o 

   4  12   3     1373.20     1335.85     43.96 o 

   5  12   3       19.07       40.51     21.41 o 

   6  12   3      205.29      231.09     25.19 o 

   7  12   3        6.78       53.23     35.36 o 

   8  12   3       67.19       21.75     45.30 o 

   1  13   3      297.56      343.11     19.51 o 

   2  13   3      507.81      455.04     16.98 o 

   3  13   3       94.99      102.96     17.19 o 

   4  13   3      574.27      521.16     29.62 o 

   5  13   3      361.61      359.62     25.06 o 

   6  13   3      113.56      140.29     29.54 o 

   7  13   3       62.64      123.38     34.57 o 

   8  13   3        8.19       77.10     50.11 o 

   1  14   3     4202.00     4041.24     75.45 o 

   2  14   3      863.77      867.94     25.91 o 

   3  14   3      148.46      181.09     31.16 o 

   4  14   3      825.15      803.76     35.58 o 

   5  14   3      826.07      856.45     33.56 o 

   6  14   3      150.77      146.09     30.53 o 

   7  14   3      683.58      651.70     41.92 o 

   8  14   3       31.74      105.95     42.18 o 

   1  15   3     9418.22     8623.73    145.10 o 

   2  15   3     3523.75     3378.04     60.67 o 

   3  15   3     1320.48     1263.46     36.58 o 

   4  15   3     4046.93     3621.48     86.96 o 

   5  15   3      465.53      480.67     32.55 o 

   6  15   3      928.87      913.44     65.00 o 

   7  15   3      756.71      696.86     43.05 o 

   8  15   3        3.85      175.03     50.19 o 

   1  16   3     3412.47     3294.44     64.91 o 

   2  16   3      101.61      148.73     18.80 o 

   3  16   3      206.58      193.46     24.32 o 

   4  16   3       49.13       53.08     24.78 o 

   5  16   3      712.56      742.56     38.81 o 

   6  16   3       52.08       90.23     29.77 o 

   7  16   3      789.88      768.15     43.71 o 

   8  16   3       59.80       91.35     39.49 o 

   1  17   3     9185.11     8605.06    149.76 o 

   2  17   3     1593.08     1433.85     49.47 o 

   3  17   3     2642.39     2389.34     64.48 o 

   4  17   3     2345.98     2334.14     57.46 o 

   5  17   3       40.70       57.99     26.53 o 

   6  17   3     1045.91     1125.95    102.29 o 

   7  17   3      217.41      272.61     35.77 o 

   8  17   3      207.46      235.15     86.74 o 

   1  18   3     3982.25     3632.17     74.41 o 

   2  18   3     1342.87     1265.99     46.51 o 

   3  18   3     1496.93     1317.75     44.82 o 

   4  18   3     1963.93     1830.36     59.26 o 

   5  18   3      339.14      282.97     29.81 o 

   6  18   3      680.02      676.48     42.24 o 

   7  18   3      128.42      134.77     35.39 o 

   1  19   3     1901.77     1925.05     44.35 o 

   2  19   3      750.63      684.55     38.29 o 

   3  19   3     1487.58     1395.59     46.71 o 

   4  19   3     1543.92     1528.40     55.46 o 

   5  19   3      922.24      835.97     41.54 o 

   6  19   3     1114.54     1152.73     49.33 o 

   7  19   3      303.88      315.95     37.17 o 

   1  20   3     1531.41     1598.69     53.86 o 

   2  20   3      847.01      772.36     63.61 o 

   3  20   3      124.06      187.92     26.65 o 

   4  20   3      833.52      820.40     41.03 o 

   5  20   3      363.59      397.23     38.57 o 

   6  20   3      132.76      192.56     33.05 o 

   7  20   3      819.40      716.72     44.31 o 

   1  21   3     6275.90     6254.74    117.85 o 

   2  21   3      802.43      850.34     39.16 o 

   3  21   3     1593.40     1528.89     50.05 o 

   4  21   3     1356.93     1362.18     52.01 o 

   5  21   3      180.10      223.67     50.86 o 

   6  21   3      700.39      768.51     42.84 o 

   7  21   3      428.76      449.80     39.78 o 

   1  22   3     1723.84     1576.41     76.72 o 

   2  22   3      285.39      312.16     36.36 o 

   3  22   3      314.87      309.82     33.99 o 

   4  22   3      605.34      628.61     38.40 o 

   5  22   3      379.20      375.69     33.89 o 

   6  22   3      432.04      405.03     36.77 o 

   7  22   3      143.03      206.82     39.12 o 

   1  23   3     2875.85     2797.48     74.55 o 

   2  23   3     2282.33     2224.23     65.08 o 

   3  23   3      549.37      487.82     35.31 o 

   4  23   3     2714.83     2717.81     78.90 o 

   5  23   3       62.88      129.66     31.65 o 

   6  23   3      545.48      567.40     39.41 o 

   1  24   3     1740.66     1706.41     80.56 o 

   2  24   3       20.87       43.52     27.99 o 

   3  24   3      203.75      280.63     33.52 o 

   4  24   3       18.66       89.64     40.23 o 

   5  24   3      431.45      368.89     34.92 o 

   6  24   3        4.75       26.58     34.17 o 

   1  25   3        3.98       40.32     29.15 o 

   2  25   3      560.86      519.10     46.30 o 

   3  25   3       35.32      126.49     31.17 o 

   4  25   3      605.56      633.23     50.77 o 

   5  25   3       42.16      104.97     33.31 o 

   6  25   3       66.78      148.68     36.26 o 

   1  26   3       56.11      143.32     57.41 o 

   2  26   3       73.53       88.66     48.19 o 

   3  26   3       25.67       28.88     35.64 o 

   4  26   3      143.17      233.76     47.18 o 

   5  26   3       21.70       70.13     34.92 o 

   6  26   3      108.97      138.13     36.42 o 

   1  27   3     4363.02     4276.77     94.94 o 

   2  27   3     1057.51     1040.82     79.03 o 

   3  27   3      452.16      538.83     39.63 o 

   4  27   3     1049.17     1009.35     62.69 o 

   5  27   3      439.19      454.98     39.49 o 

   1  28   3       12.61       83.41     34.04 o 

   2  28   3       18.80       53.06     33.52 o 

   3  28   3       19.58      133.69     39.82 o 

   4  28   3       32.85      207.98     79.99 o 

   5  28   3       74.98      222.23     39.30 o 

   1  29   3      671.12      690.20     44.69 o 

   2  29   3      733.54      701.01     45.88 o 

   3  29   3      445.97      471.64     41.00 o 

   4  29   3     1144.39     1294.38     68.82 o 

   5  29   3      188.59      183.59     41.09 o 

   1  30   3      782.47      945.30     55.83 o 

   2  30   3      226.12      301.39     35.69 o 

   3  30   3      137.62      223.69     37.70 o 

   4  30   3      404.02      509.60     53.72 o 

   5  30   3      170.61      175.40     75.17 o 

   1  31   3     1923.48     1998.75     70.41 o 

   2  31   3       25.57       86.74     33.82 o 

   3  31   3      829.97      881.12     58.54 o 

   4  31   3       46.07       50.86     54.06 o 

   1  32   3      726.66      896.66    121.43 o 

   2  32   3      389.47      522.17     42.82 o 

   3  32   3      354.57      395.97     42.56 o 

   4  32   3      385.70      589.83     95.41 o 

   1  33   3     1697.14     1656.24     75.41 o 

   2  33   3     1668.90     1695.69     63.41 o 

   3  33   3      687.16      697.33     48.77 o 

   1  34   3      300.93      369.98     46.32 o 

   2  34   3       96.44      223.12     43.72 o 

   1  35   3     1600.59     1629.94     65.42 o 

   2  35   3      161.91      219.73     69.39 o 

   0   0   4    10295.96    11323.75    346.94 o 

   1   0   4       27.83       37.67     15.60 o 

   2   0   4     5309.22     5872.24    117.21 o 

   3   0   4      424.23      539.05     28.88 o 

   4   0   4      855.69      846.19     47.05 o 

   5   0   4     1090.59     1063.95     73.24 o 

   6   0   4      328.31      391.90     69.39 o 

   7   0   4      886.24      973.36     77.10 o 

   8   0   4       44.55       98.30     59.75 o 

   0   1   4     4394.03     4731.04    117.89 o 

   1   1   4      659.45      692.62     18.76 o 

   2   1   4     2372.92     2490.36     43.16 o 

   3   1   4     2828.31     2833.42     49.27 o 

   4   1   4      185.17      222.24     23.10 o 

   5   1   4     1718.46     1537.10     62.00 o 

   6   1   4       94.50      167.77     30.74 o 

   7   1   4      276.54      222.08     38.16 o 

   8   1   4      183.58      236.79     44.98 o 

   0   2   4    11345.02    11798.25    269.17 o 

   1   2   4      889.09      946.82     22.07 o 

   2   2   4     5805.94     6156.82     87.73 o 

   3   2   4     3662.83     3810.54     66.86 o 

   4   2   4      593.25      605.30     25.79 o 

   5   2   4     2283.52     2227.77    109.86 o 

   6   2   4      565.48      489.85     35.82 o 

   7   2   4      483.26      610.88     45.64 o 

   8   2   4      424.49      405.39     47.70 o 

   0   3   4     4000.16     4168.43     85.06 o 

   1   3   4      116.32      114.18     12.18 o 

   2   3   4     2324.15     2453.45     56.03 o 

   3   3   4      569.63      714.92     45.89 o 

   4   3   4      471.60      454.48     25.72 o 

   5   3   4      411.94      417.81     34.73 o 

   6   3   4       59.62      136.85     59.75 o 

   7   3   4      113.19      144.47     34.50 o 

   8   3   4       53.69      163.83     44.98 o 

   0   4   4     5100.27     5151.45    103.38 o 

   1   4   4     2110.36     2186.43     37.77 o 

   2   4   4     2583.51     2609.89     44.45 o 

   3   4   4     8027.56     8230.23    155.74 o 

   4   4   4      239.95      265.21     22.45 o 

   5   4   4     2910.94     2848.16     74.89 o 

   6   4   4      248.26      273.40     36.62 o 

   7   4   4       88.56      140.09     34.85 o 

   8   4   4      302.90      338.96     44.98 o 

   0   5   4       53.11      120.30     27.52 o 

   1   5   4       81.11      102.34     13.76 o 

   2   5   4       66.92      131.88     20.11 o 

   3   5   4      281.39      450.47     29.43 o 

   4   5   4      136.33      141.68     21.00 o 

   5   5   4      164.29      225.19     39.90 o 

   6   5   4       97.31      111.07     32.62 o 

   7   5   4       55.76       83.09     33.21 o 

   8   5   4       25.50      104.08     43.61 o 

   0   6   4      415.70      481.35     22.09 o 

   1   6   4      290.54      320.79     15.08 o 

   2   6   4      281.88      289.01     17.17 o 

   3   6   4     1039.59     1100.22     31.44 o 

   4   6   4       59.10       75.66     20.77 o 

   5   6   4      276.13      288.55     27.06 o 

   6   6   4       22.91       23.63     26.28 o 

   7   6   4       35.82       85.96     45.30 o 

   8   6   4      118.72      160.22     46.28 o 

   0   7   4     1487.87     1708.91     45.29 o 

   1   7   4      358.56      389.36     15.68 o 

   2   7   4      781.01      841.05     24.92 o 

   3   7   4     1193.77     1190.36     33.04 o 

   4   7   4      110.30      134.38     21.06 o 

   5   7   4      235.13      231.69     38.25 o 

   6   7   4        2.81       32.43     25.05 o 

   7   7   4       94.31      153.46     35.26 o 

   8   7   4       46.40      114.26     60.53 o 

   0   8   4     5589.36     5455.30    138.21 o 

   1   8   4      728.91      754.87     20.84 o 

   2   8   4     2516.36     2421.69     46.70 o 

   3   8   4     2841.36     2796.32     54.99 o 

   4   8   4      157.11      141.89     22.29 o 

   5   8   4     1222.43     1224.21     69.57 o 

   6   8   4      606.91      580.80     31.74 o 

   7   8   4      152.20      189.63     31.85 o 

   8   8   4      505.15      487.77     43.40 o 

   0   9   4     2751.23     2949.02     85.73 o 

   1   9   4      189.12      206.19     14.17 o 

   2   9   4     1595.66     1650.64     51.54 o 

   3   9   4      489.04      530.78     26.04 o 

   4   9   4      268.28      262.56     23.68 o 

   5   9   4       17.58       74.08     24.61 o 

   6   9   4      102.35      145.47     26.77 o 

   7   9   4      344.19      327.42     40.49 o 

   8   9   4      200.51      251.56     46.28 o 

   0  10   4     3751.01     3871.28    102.73 o 

   1  10   4      242.07      246.51     17.28 o 

   2  10   4     2291.76     2236.78     45.44 o 

   3  10   4     1190.32     1148.85     36.23 o 

   4  10   4      428.79      422.52     26.70 o 

   5  10   4     1083.21     1140.86     47.29 o 

   6  10   4       10.05       49.87     25.72 o 

   7  10   4      435.42      487.04     34.10 o 

   8  10   4       47.84      101.31     44.73 o 

   0  11   4     1207.92     1312.68     51.82 o 

   1  11   4      965.57      947.64     31.71 o 

   2  11   4      746.39      756.72     24.91 o 

   3  11   4     3766.30     3483.07     72.68 o 

   4  11   4      137.72      161.19     24.15 o 

   5  11   4     1750.58     1450.90     50.05 o 

   6  11   4        1.51       25.05     30.35 o 

   7  11   4      110.52      133.09     40.90 o 

   0  12   4     3857.93     3951.97    106.07 o 

   1  12   4      694.03      729.67     34.53 o 

   2  12   4     2304.14     2375.43     62.32 o 

   3  12   4     2446.85     2401.26     55.09 o 

   4  12   4      388.01      421.48     28.28 o 

   5  12   4     1111.34     1170.16     46.29 o 

   6  12   4       11.86       21.20     28.89 o 

   7  12   4      724.94      769.81     44.96 o 

   0  13   4    11254.46    11183.90    254.05 o 

   1  13   4      188.04      193.39     26.19 o 

   2  13   4     5510.87     5300.91    111.28 o 

   3  13   4      884.02      876.90     32.94 o 

   4  13   4      205.16      215.88     25.75 o 

   5  13   4      684.35      617.52     34.79 o 

   6  13   4      770.34      781.91     43.12 o 

   7  13   4      182.89      206.70     37.46 o 

   0  14   4    10864.36    10308.08    242.49 o 

   1  14   4     1315.26     1274.85     44.49 o 

   2  14   4     5470.90     5216.98     99.22 o 

   3  14   4     5111.14     5038.40     98.37 o 

   4  14   4      434.31      427.48     39.62 o 

   5  14   4     2322.07     2328.40     78.73 o 

   6  14   4      343.60      393.09     37.25 o 

   7  14   4      250.76      230.84     38.37 o 

   0  15   4     1304.52     1361.95     55.57 o 

   1  15   4      574.83      523.65     44.91 o 

   2  15   4      716.78      714.21     50.68 o 

   3  15   4     2678.52     2487.73     59.02 o 

   4  15   4      189.98      169.84     26.63 o 

   5  15   4     1686.76     1541.58     47.64 o 

   6  15   4      154.39      244.79     34.30 o 

   7  15   4      216.36      213.53     39.49 o 

   0  16   4      951.15     1054.02     49.06 o 

   1  16   4      453.66      387.80     42.79 o 

   2  16   4      675.42      654.89     30.69 o 

   3  16   4     1988.15     1915.32     51.52 o 

   4  16   4      218.15      274.81     26.97 o 

   5  16   4     1195.04     1163.32     64.82 o 

   6  16   4      169.42      282.89     36.08 o 

   7  16   4      189.04      182.63     39.27 o 

   0  17   4      193.83      188.41     32.69 o 

   1  17   4      133.44      142.63     40.89 o 

   2  17   4      263.65      236.63     24.78 o 

   3  17   4      501.25      532.79     46.69 o 

   4  17   4      323.57      247.53     28.80 o 

   5  17   4      111.13      223.22     28.27 o 

   6  17   4      236.23      229.33     36.08 o 

   7  17   4       43.42       51.10     37.01 o 

   0  18   4       54.45        5.78     52.04 o 

   1  18   4       47.74       54.59     38.09 o 

   2  18   4       46.41       64.43     23.93 o 

   3  18   4      138.22      124.32     27.26 o 

   4  18   4      214.35      179.05     29.38 o 

   5  18   4       10.33       37.91     42.02 o 

   6  18   4      264.76      305.41     35.77 o 

   7  18   4       35.57       63.12     38.81 o 

   0  19   4       62.89       80.95     57.82 o 

   1  19   4      225.47      196.69     41.15 o 

   2  19   4       15.08       47.22     24.91 o 

   3  19   4      946.14      935.57     39.68 o 

   4  19   4       91.22      129.49     28.90 o 

   5  19   4      452.07      384.53     35.90 o 

   6  19   4      145.64      193.28     36.79 o 

   0  20   4      693.60      668.82     73.24 o 

   1  20   4      199.80      179.24     44.28 o 

   2  20   4      207.68      197.80     32.01 o 

   3  20   4      762.79      690.16     35.77 o 

   4  20   4      185.60      221.78     34.57 o 

   5  20   4      320.86      355.32     36.50 o 

   6  20   4      410.30      358.31     53.56 o 

   0  21   4      656.60      587.87     67.46 o 

   1  21   4      104.67      122.39     43.61 o 

   2  21   4       91.93      179.05    143.59 o 

   3  21   4      402.07      375.43     30.67 o 

   4  21   4      383.88      375.84     38.68 o 

   5  21   4      163.32      264.32     34.38 o 

   6  21   4      735.56      689.78     43.99 o 

   0  22   4     2150.87     1979.49    111.79 o 

   1  22   4       53.29       56.55     33.89 o 

   2  22   4     1449.63     1484.69     73.24 o 

   3  22   4      335.59      363.01     41.15 o 

   4  22   4      517.55      471.03     46.26 o 

   5  22   4      446.27      440.93     38.35 o 

   6  22   4      148.93      202.51     36.89 o 

   0  23   4     1533.17     1582.43    100.23 o 

   1  23   4       56.31       71.89     34.71 o 

   2  23   4      575.52      654.40     56.48 o 

   3  23   4      258.40      348.87     57.82 o 

   4  23   4       24.97       46.06     32.74 o 

   5  23   4      186.69      233.48     49.46 o 

   6  23   4      399.28      473.36     59.75 o 

   0  24   4     3665.54     3315.21    156.12 o 

   1  24   4      252.24      326.00     38.85 o 

   2  24   4     1824.50     1644.11    102.15 o 

   3  24   4     1208.41     1299.10     86.74 o 

   4  24   4      120.26      213.75     44.02 o 

   5  24   4      942.87      978.45     49.18 o 

   0  25   4     1837.02     1741.58     77.65 o 

   1  25   4      742.50      868.84     58.99 o 

   2  25   4      754.04      812.85     57.62 o 

   3  25   4     3004.57     2783.23    136.85 o 

   4  25   4       22.74       21.45     35.62 o 

   5  25   4     1330.17     1316.23     55.24 o 

   0  26   4     2658.20     2565.69     99.83 o 

   1  26   4      537.10      620.67     55.57 o 

   2  26   4     1554.21     1613.27    106.01 o 

   3  26   4     2261.32     2179.94    119.50 o 

   4  26   4      214.99      220.29     38.69 o 

   5  26   4     1164.33     1130.17     53.00 o 

   0  27   4     1146.18     1086.66     69.35 o 

   1  27   4        1.56       21.03     51.68 o 

   2  27   4      772.36      807.60     82.88 o 

   4  27   4      199.98      367.91     59.91 o 

   0  28   4      837.10      992.26     69.47 o 

   1  28   4        5.73        1.93     59.75 o 

   2  28   4      570.19      574.38     75.17 o 

   3  28   4       42.75      -26.98     94.44 o 

   4  28   4      209.79      208.69     51.21 o 

   0  29   4      505.59      707.37     90.59 o 

   1  29   4       26.44       57.82     71.32 o 

   2  29   4      311.24      283.33     65.53 o 

   3  29   4       92.23      229.37    100.23 o 

   4  29   4      110.26      180.15     44.98 o 

   0  30   4      135.15      418.26    100.23 o 

   1  30   4       26.47      129.96     81.92 o 

   2  30   4       87.93      121.43     65.53 o 

   3  30   4      149.18      188.89     98.30 o 

   1  31   4       48.08       82.79     55.83 o 

   2  31   4      321.03      361.51     53.97 o 

   3  31   4      205.76      319.96     90.59 o 

   1  32   4      106.52      154.20     75.17 o 

   2  32   4      148.38      173.78    115.65 o 

   0  33   4      378.36      393.20    107.94 o 

   1  33   4       70.67       80.95     73.24 o 

   1   1   5       45.12       99.15     24.50 o 

   2   1   5      308.80      315.63     26.14 o 

   3   1   5      140.58      157.77     26.96 o 

   4   1   5      392.29      373.45     21.93 o 

   5   1   5      559.13      494.91     29.00 o 

   6   1   5      178.65      266.07     34.09 o 

   7   1   5      488.18      453.12     48.25 o 

   1   2   5      256.47      302.44     28.33 o 

   2   2   5      494.80      495.84     29.07 o 

   3   2   5      445.68      446.59     28.79 o 

   4   2   5      306.46      357.16     21.74 o 

   5   2   5      727.68      660.29     36.21 o 

   6   2   5       14.70       61.73     29.62 o 

   7   2   5      342.62      329.22     37.45 o 

   1   3   5     1948.90     1876.33     48.63 o 

   2   3   5      130.34      176.91     25.84 o 

   3   3   5      504.93      537.92     30.64 o 

   4   3   5      196.94      279.51     25.14 o 

   5   3   5       33.47      106.60     37.85 o 

   6   3   5       92.89      194.42     39.46 o 

   7   3   5      216.62      289.47     35.58 o 

   1   4   5     2426.22     2477.97     57.87 o 

   2   4   5     1282.59     1194.32     39.66 o 

   3   4   5      480.63      473.87     24.64 o 

   4   4   5     1562.65     1433.87     47.41 o 

   5   4   5       82.40      135.35     27.26 o 

   6   4   5      342.88      346.51     41.69 o 

   7   4   5      267.90      270.54     34.86 o 

   1   5   5     3700.73     3673.45     76.34 o 

   2   5   5     2129.88     2085.99     53.18 o 

   3   5   5      845.84      845.53     30.13 o 

   4   5   5     3236.76     3238.92     90.93 o 

   5   5   5      237.44      237.43     28.38 o 

   6   5   5     1328.81     1318.85     45.62 o 

   7   5   5      284.21      354.78     40.86 o 

   1   6   5    10475.34    10506.57    176.33 o 

   2   6   5     1831.94     1854.63     49.05 o 

   3   6   5     1375.03     1365.51     58.87 o 

   4   6   5     2417.02     2414.50     68.72 o 

   5   6   5      472.52      531.81     41.30 o 

   6   6   5      999.09      851.51     51.35 o 

   7   6   5      826.02      819.60     44.48 o 

   1   7   5     7775.93     7827.42    136.09 o 

   2   7   5     1056.12     1035.94     37.40 o 

   3   7   5     1578.68     1586.22     40.29 o 

   4   7   5     1215.16     1282.54     67.96 o 

   5   7   5       42.42       64.70     27.53 o 

   6   7   5      277.95      418.07     31.86 o 

   7   7   5      317.08      435.59     79.04 o 

   1   8   5      819.39      976.89     51.37 o 

   2   8   5      468.74      457.22     32.39 o 

   3   8   5      322.58      339.29     25.11 o 

   4   8   5      820.95      734.15     38.80 o 

   5   8   5      161.91      168.21     28.89 o 

   6   8   5      439.02      377.64     32.07 o 

   7   8   5       79.78      135.00     34.72 o 

   1   9   5       32.92      100.91     23.72 o 

   2   9   5      438.57      449.40     28.27 o 

   3   9   5      236.25      240.92     29.48 o 

   4   9   5      605.48      679.47     37.84 o 

   5   9   5      444.72      451.87     32.56 o 

   6   9   5      302.06      334.59     31.62 o 

   7   9   5      165.90      162.64     34.90 o 

   1  10   5      458.63      450.64     28.30 o 

   2  10   5      445.42      419.87     28.40 o 

   3  10   5      329.15      301.39     29.14 o 

   4  10   5      580.82      634.60     41.68 o 

   5  10   5      333.48      370.63     70.10 o 

   6  10   5      179.74      212.94     31.95 o 

   7  10   5       37.33       56.08     34.21 o 

   1  11   5      821.41      778.06     33.33 o 

   2  11   5      314.21      331.69     31.99 o 

   3  11   5      112.04      150.75     28.29 o 

   4  11   5      454.29      481.29     35.75 o 

   5  11   5       34.61       31.84     28.38 o 

   6  11   5      132.77       99.53     30.89 o 

   1  12   5     1949.56     1894.77     49.64 o 

   2  12   5      535.24      536.35     50.55 o 

   3  12   5      267.86      233.97     28.80 o 

   4  12   5      577.27      632.17     41.80 o 

   5  12   5       66.10      106.52     29.60 o 

   6  12   5       87.11      113.92     31.35 o 

   1  13   5      154.42      211.83     25.37 o 

   2  13   5      161.99      214.59     24.67 o 

   3  13   5       95.38       63.96     28.13 o 

   4  13   5       75.17      178.04     36.51 o 

   5  13   5      109.36      133.58     38.68 o 

   6  13   5        8.04       35.91     30.81 o 

   1  14   5      919.52      954.75     76.93 o 

   2  14   5      173.68      175.73     24.83 o 

   3  14   5       22.71       59.91     30.40 o 

   4  14   5       89.12       80.80     32.12 o 

   5  14   5      768.42      750.85     49.01 o 

   6  14   5       27.16      114.74     36.17 o 

   1  15   5      100.49      129.88     41.62 o 

   2  15   5      458.83      473.51     33.38 o 

   3  15   5      140.52      168.72     30.63 o 

   4  15   5      594.81      612.11     45.28 o 

   5  15   5      380.11      326.68     41.42 o 

   6  15   5      231.67      249.99     33.85 o 

   1  16   5     3259.84     2940.81     79.92 o 

   2  16   5      450.91      447.86     33.58 o 

   3  16   5      242.08      249.59     37.02 o 

   4  16   5      746.44      634.56     45.80 o 

   5  16   5      443.92      412.24     61.68 o 

   6  16   5      262.57      284.29     40.50 o 

   1  17   5     3718.20     3416.60     88.05 o 

   2  17   5     1225.39     1203.39     52.54 o 

   3  17   5      696.90      748.31     41.20 o 

   4  17   5     1512.58     1506.32     79.99 o 

   5  17   5       97.19      106.44     41.99 o 

   6  17   5      419.48      467.45     43.10 o 

   1  18   5     2338.60     2225.61     66.86 o 

   2  18   5     1431.36     1373.24     52.04 o 

   3  18   5      564.03      523.62     48.91 o 

   4  18   5     1720.18     1634.47     69.94 o 

   5  18   5        2.71       66.84     46.26 o 

   1  19   5     2049.58     1979.46     82.45 o 

   2  19   5      465.32      495.32     47.69 o 

   3  19   5      495.83      414.48     37.71 o 

   4  19   5      583.71      706.22     49.06 o 

   5  19   5       66.74       55.90     55.90 o 

   1  20   5     1059.48     1025.30     63.36 o 

   2  20   5      122.00      166.16     34.02 o 

   3  20   5      532.11      609.04     40.16 o 

   4  20   5      248.45      300.37     53.97 o 

   5  20   5      109.37       87.07     68.42 o 

   1  21   5      422.46      506.88     52.46 o 

   2  21   5      321.64      339.61     35.37 o 

   3  21   5      259.50      288.91     48.11 o 

   4  21   5      515.91      455.00     45.38 o 

   5  21   5      198.44      286.71     54.27 o 

   1  22   5      944.38      899.12     62.69 o 

   2  22   5      339.68      348.81     51.31 o 

   3  22   5      323.53      392.36     43.99 o 

   4  22   5      470.46      435.60     59.75 o 

   1  23   5     1097.55     1081.21     54.51 o 

   2  23   5      698.17      618.71     84.81 o 

   3  23   5      416.28      432.60     45.28 o 

   4  23   5      723.94      678.46     71.32 o 

   1  24   5      500.20      563.50     45.96 o 

   2  24   5      212.34      255.46     58.73 o 

   3  24   5       38.62      123.36     53.97 o 

   4  24   5      304.10      252.50     59.75 o 

   1  25   5      416.27      539.13     58.93 o 

   2  25   5       85.62      116.19     59.27 o 

   3  25   5      159.36      206.24     59.75 o 

   1  26   5       70.76      153.57     46.66 o 

   2  26   5      145.20      180.16     64.89 o 

   3  26   5       42.33       80.95     59.75 o 

   1  27   5      773.90      832.35     66.12 o 

   3  27   5      102.81      158.05     65.53 o 

   1  28   5      176.30      409.52     64.57 o 

   1  29   5     2116.95     2029.48    107.94 o 

   0   0   6     3540.05     3182.22    148.41 o 

   1   0   6      314.54      293.76     39.45 o 

   2   0   6     1014.34     1036.14     57.24 o 

   3   0   6     1295.68     1296.76     63.88 o 

   4   0   6      283.11      385.85    113.72 o 

   5   0   6      673.10      584.02     71.32 o 

   6   0   6     1418.88     1233.57     94.44 o 

   0   1   6     1720.57     1553.18     79.99 o 

   1   1   6       48.49       38.52     26.14 o 

   2   1   6     1196.34     1066.42     41.14 o 

   3   1   6      268.70      347.70     37.78 o 

   4   1   6      352.74      385.88     45.46 o 

   5   1   6      317.95      356.29     62.17 o 

   6   1   6       18.85      175.99     48.37 o 

   0   2   6      476.15      498.79     45.64 o 

   1   2   6      318.33      295.69     29.04 o 

   2   2   6      446.30      505.56     32.66 o 

   3   2   6     1520.20     1469.64     48.32 o 

   4   2   6      357.03      372.98     40.90 o 

   5   2   6     1063.77     1016.75     54.74 o 

   6   2   6      188.70      254.42     65.53 o 

   0   3   6     1730.32     1598.54     69.47 o 

   1   3   6      434.84      387.50     29.76 o 

   2   3   6      739.04      699.20     35.98 o 

   3   3   6     1844.26     1727.39     52.41 o 

   4   3   6       55.37       87.68     35.23 o 

   5   3   6      960.68      844.51    106.37 o 

   6   3   6      164.83      159.98     69.39 o 

   0   4   6      151.47      208.94     40.19 o 

   1   4   6      221.43      249.21     28.18 o 

   2   4   6      164.72      169.79     29.53 o 

   3   4   6      821.07      911.22     39.76 o 

   4   4   6      234.67      294.53     38.98 o 

   5   4   6      215.12      317.23     72.50 o 

   6   4   6      283.22      269.84     65.53 o 

   0   5   6     1063.13     1005.18     55.83 o 

   1   5   6        5.07        2.02     26.45 o 

   2   5   6      415.74      440.62     31.89 o 

   3   5   6       23.19       64.23     29.57 o 

   4   5   6       18.06       23.33     34.74 o 

   5   5   6       33.11       88.08     41.20 o 

   6   5   6      219.75      240.93     63.61 o 

   0   6   6      264.48      253.57     39.24 o 

   1   6   6       50.85       75.86     29.00 o 

   2   6   6      111.03      119.64     29.57 o 

   3   6   6      196.53      227.97     36.69 o 

   4   6   6        4.10       67.23     35.94 o 

   5   6   6       74.03      123.98     76.13 o 

   0   7   6      552.40      558.03     46.65 o 

   1   7   6       19.93       27.92     31.68 o 

   2   7   6      238.43      259.93     29.47 o 

   3   7   6       83.34      101.52     34.10 o 

   4   7   6        2.58       27.20     34.50 o 

   5   7   6       45.98       32.61     42.92 o 

   0   8   6      755.06      897.90     52.68 o 

   1   8   6      175.16      207.67     28.40 o 

   2   8   6      157.71      214.25     30.67 o 

   3   8   6      629.33      609.95     40.68 o 

   4   8   6      151.09      222.13     35.52 o 

   5   8   6      214.78      272.56     46.10 o 

   0   9   6      868.23      808.16     52.14 o 

   1   9   6      192.90      281.63     30.91 o 

   2   9   6      315.69      340.03     42.44 o 

   3   9   6      905.24      884.50     46.01 o 

   4   9   6        6.39      164.69    125.28 o 

   5   9   6      568.38      591.78     51.10 o 

   0  10   6     3413.67     3122.77    101.97 o 

   1  10   6      149.39      173.07     30.47 o 

   2  10   6     1573.37     1469.34     56.24 o 

   3  10   6      572.45      525.67     65.30 o 

   4  10   6       48.06       65.87     36.62 o 

   5  10   6      237.89      330.10     50.11 o 

   0  11   6     1106.65     1167.29     73.24 o 

   1  11   6       16.65       55.94     34.06 o 

   2  11   6      587.75      552.03     41.54 o 

   3  11   6       75.57       86.00     35.18 o 

   4  11   6      351.35      372.47     39.61 o 

   5  11   6       61.37      109.86     65.53 o 

   0  12   6     2499.95     2391.50     86.72 o 

   1  12   6      195.69      207.60     37.10 o 

   2  12   6     1307.90     1268.40     54.01 o 

   3  12   6      897.92      954.01     49.08 o 

   4  12   6      565.68      510.49     48.68 o 

   5  12   6      551.20      628.35     75.17 o 

   0  13   6     1370.06     1376.35     81.92 o 

   1  13   6      351.02      360.26     38.37 o 

   2  13   6      562.32      577.85     41.41 o 

   3  13   6     1509.45     1265.29     55.07 o 

   4  13   6      142.56      229.95     64.19 o 

   5  13   6      911.41      817.24     80.95 o 

   0  14   6      652.59      709.30     80.95 o 

   1  14   6      104.71      142.68     38.51 o 

   2  14   6      457.18      498.42     41.65 o 

   3  14   6      504.11      416.97     41.25 o 

   4  14   6      109.90      152.73     42.41 o 

   5  14   6      407.95      375.85     71.32 o 

   0  15   6     3861.78     3596.62    171.54 o 

   1  15   6       51.56       37.13     35.92 o 

   2  15   6     2001.11     1719.98     63.29 o 

   3  15   6      292.25      363.03     40.42 o 

   4  15   6      133.56      287.38     88.63 o 

   0  16   6      276.52      327.67     73.24 o 

   1  16   6       54.37       52.56     37.98 o 

   2  16   6       66.45      105.16     38.66 o 

   3  16   6      177.76      191.58     41.31 o 

   4  16   6       41.92      143.03     61.26 o 

   0  17   6       89.88       17.35     73.24 o 

   1  17   6      299.65      383.52     52.46 o 

   2  17   6       88.34      139.94     39.78 o 

   3  17   6     1194.11     1195.31     79.89 o 

   4  17   6       82.23      169.84    176.36 o 

   0  18   6      148.53      237.08     73.24 o 

   1  18   6       96.50      134.15     52.35 o 

   2  18   6       46.58      105.48     41.18 o 

   3  18   6      272.89      334.65     42.38 o 

   0  19   6      159.84      131.07     75.17 o 

   1  19   6       97.40       47.18     51.10 o 

   2  19   6       77.03      139.85     55.08 o 

   3  19   6      368.97      478.50     53.72 o 

   0  20   6      213.81      323.81     75.17 o 

   1  20   6       17.13       27.63     53.10 o 

   2  20   6       88.43       92.37     53.51 o 

   3  20   6       64.24       91.44     46.92 o 

   0  21   6      773.43      707.37     86.74 o 

   1  21   6       23.48      149.88     56.55 o 

   2  21   6      287.87      300.32     54.47 o 

   3  21   6       92.50       76.74     55.19 o 

   0  22   6     1041.27     1002.27    100.23 o 

   1  22   6       73.76      139.55     57.91 o 

   2  22   6      462.97      572.55    105.05 o 

   0  23   6      466.98      483.79     82.88 o 

   1  23   6       56.24       68.59     57.91 o 

   0  24   6      299.14      398.98     82.88 o 

   1   1   7      516.50      474.72     36.05 o 

   2   1   7      319.73      297.93     33.84 o 

   3   1   7       26.54       59.27     34.22 o 

   1   2   7      629.39      545.51     42.30 o 

   2   2   7      770.79      743.25     52.30 o 

   3   2   7       47.25      103.17     35.01 o 

   1   3   7       43.77      109.41     33.65 o 

   2   3   7      224.96      242.73     34.01 o 

   3   3   7        4.47       51.32     38.40 o 

   1   4   7     1076.65      978.74     52.30 o 

   2   4   7       89.05      107.39     37.68 o 

   3   4   7      489.33      462.24     41.52 o 

   1   5   7      346.19      387.15     34.61 o 

   2   5   7      401.58      313.53     34.18 o 

   3   5   7      114.10      140.65     40.41 o 

   1   6   7      387.41      338.30     33.73 o 

   2   6   7      216.87      302.31     39.76 o 

   3   6   7      150.66      160.42     41.94 o 

   1   7   7      640.88      547.02     36.93 o 

   2   7   7       84.80      136.48     40.30 o 

   3   7   7      234.72      252.32     40.58 o 

   1   8   7     1159.47     1003.65     45.10 o 

   2   8   7      109.99      147.97     42.02 o 

   3   8   7      257.54      217.41     42.59 o 

   1   9   7      494.71      575.71     43.90 o 

   2   9   7      411.96      421.35     43.79 o 

   3   9   7      156.36      251.30     43.64 o 

   1  10   7      708.39      639.14     47.88 o 

   2  10   7     1447.41     1312.25     59.10 o 

   3  10   7      245.47      340.36     64.57 o 

   1  11   7       58.22      180.60     41.41 o 

   2  11   7      192.26      257.81     42.09 o 

   1  12   7      369.59      368.73     57.10 o 

   2  12   7      254.54      217.38     43.65 o 

   1  13   7      306.90      337.30     43.82 o 

   2  13   7      376.35      373.92     73.24 o 

   1  14   7      767.58      685.72     62.69 o 

                                                 
